# Supplementary material for: Identification of Co-Existing Mutations and Gene Expression Trends Associated With K13-Mediated Artemisinin Resistance in Plasmodium falciparum
Source: Front Genet. 2022 Apr 6;13:824483. doi: 10.3389/fgene.2022.824483 (PMC9019836; doi:10.3389/fgene.2022.824483)
Supplement: Supplementary file 1 [file DataSheet1.zip]

Archive with 15 entries (14 files):
- Data_files/
- Data_files/.DS_Store
- __MACOSX/Data_files/._.DS_Store
- Data_files/Supplementary Table 1.xlsx
- __MACOSX/Data_files/._Supplementary Table 1.xlsx
- Data_files/Supplementary Table 3.xlsx
- __MACOSX/Data_files/._Supplementary Table 3.xlsx
- Data_files/Supplementary Information.docx
- __MACOSX/Data_files/._Supplementary Information.docx
- Data_files/Supplementary Table 2.xlsx
- __MACOSX/Data_files/._Supplementary Table 2.xlsx
- Data_files/Supplementary Table 5.xlsx
- __MACOSX/Data_files/._Supplementary Table 5.xlsx
- Data_files/Supplementary Table 4.xlsx
- __MACOSX/Data_files/._Supplementary Table 4.xlsx
