# Supplementary material for: Identification of Co-Existing Mutations and Gene Expression Trends Associated With K13-Mediated Artemisinin Resistance in Plasmodium falciparum
Source: Front Genet. 2022 Apr 6;13:824483. doi: 10.3389/fgene.2022.824483 (PMC9019836; doi:10.3389/fgene.2022.824483)
Supplement: Supplementary file 1 [file DataSheet1.zip › Data_files/Supplementary Table 1.xlsx]

## Sheet: Matrix
	Kelch wt	Kelch Mut	The chi-square statistic is 1121.7747. The p-value is < .00001. The result is significant at p < .05.
ATG wt	1948	46
ATG mut	210	313
Pfcrt
	Kelch wt	Kelch Mut	The chi-square statistic is 200.6629. The p-value is < .00001. The result is significant at p < .05.
Pfcrt wt	1014	2
Pfcrt mut	1229	272
Pfmdr
	Kelch wt	Kelch Mut	The chi-square statistic is 0.0107. The p-value is .917563. The result is not significant at p < .05.
Pfmdr wt	2188	267
Pfmdr mut	55	7
Hydrolase
	Kelch wt	Kelch Mut	The chi-square statistic is 859.1294. The p-value is < .00001. The result is significant at p < .05
Hydrolase_wt	1962	31
Hydrolase_mut	281	243
Ferodoxin
	Kelch wt	Kelch Mut	The chi-square statistic is 907.0222. The p-value is < .00001. The result is significant at p < .05.
ferodoxin_wt	1922	12
ferodoxin_mut	321	262
Rna
	Kelch wt	Kelch Mut	The chi-square statistic is 685.2383. The p-value is < .00001. The result is significant at p < .05
Rna_wt	1918	44
Rna_mut	325	230
Ubi
	Kelch wt	Kelch Mut	The chi-square statistic is 683.8537. The p-value is < .00001. The result is significant at p < .05
Ubi_wt	1841	24
Ubi_mut	402	250
HECT domain
	Kelch wt	Kelch Mut	The chi-square statistic is 602.1382. The p-value is < .00001. The result is significant at p < .05.
HECT_wt	1764	20
HECT_mut	479	254
SET domain
	Kelch wt	Kelch Mut	The chi-square statistic is 575.6209. The p-value is < .00001. The result is significant at p < .05.
SET_wt	1788	30
SET_mut	455	244
AP2
	Kelch wt	Kelch Mut	The chi-square statistic is 723.7811. The p-value is < .00001. The result is significant at p < .05.
Ap2_wt	1911	36
Ap2_mut	332	238
