# Supplementary material for: Identification of Co-Existing Mutations and Gene Expression Trends Associated With K13-Mediated Artemisinin Resistance in Plasmodium falciparum
Source: Front Genet. 2022 Apr 6;13:824483. doi: 10.3389/fgene.2022.824483 (PMC9019836; doi:10.3389/fgene.2022.824483)
Supplement: Supplementary file 1 [file DataSheet1.zip › Data_files/Supplementary Table 3.xlsx]

## Sheet: K13 mutation_isolates matrix
Country	D584V	C580Y	A578S	P574L	V568G	R561H	P553L	I543T	R539T	N537I	Y493H	A481V	N458Y	G449A
Lab Clonal	0	1	0	0	0	0	0	0	0	0	0	0	0	0
Guinea	0	0	1	0	0	0	0	0	0	0	0	0	0	0
Guinea	0	0	1	0	0	0	0	0	0	0	0	0	0	0
Thailand	0	0	0	0	0	0	0	0	0	0	0	0	1	0
Thailand	0	0	0	0	0	0	0	0	0	0	0	0	1	0
Thailand	0	0	0	0	0	1	0	0	0	0	0	0	0	0
Thailand	0	0	0	0	0	0	1	0	0	0	0	0	0	0
Thailand	0	1	0	0	0	0	0	0	0	0	0	0	0	0
Thailand	0	1	0	0	0	0	0	0	0	0	0	0	0	0
Thailand	0	1	0	0	0	0	0	0	0	0	0	0	0	0
Thailand	0	0	0	0	0	1	0	0	0	0	0	0	0	0
Thailand	0	1	0	0	0	0	0	0	0	0	0	0	0	0
Thailand	0	1	0	0	0	0	0	0	0	0	0	0	0	0
Thailand	0	1	0	0	0	0	0	0	0	0	0	0	0	0
Thailand	0	0	0	0	0	1	0	0	0	0	0	0	0	0
Thailand	0	1	0	0	0	0	0	0	0	0	0	0	0	0
Thailand	0	0	0	0	0	0	0	0	1	0	0	0	0	0
Thailand	0	1	0	0	0	0	0	0	0	0	0	0	0	0
Thailand	0	1	0	0	0	0	0	0	0	0	0	0	0	0
Thailand	0	1	0	0	0	0	0	0	0	0	0	0	0	0
Thailand	0	0	0	0	0	0	0	0	1	0	0	0	0	0
Thailand	0	0	0	1	0	0	0	0	0	0	0	0	0	0
Thailand	0	1	0	0	0	0	0	0	0	0	0	0	0	0
Thailand	0	1	0	0	0	0	0	0	0	0	0	0	0	0
Thailand	0	1	0	0	0	0	0	0	0	0	0	0	0	0
Thailand	0	1	0	0	0	0	0	0	0	0	0	0	0	0
Thailand	0	1	0	0	0	0	0	0	0	0	0	0	0	0
Thailand	0	0	0	1	0	0	0	0	0	0	0	0	0	0
Thailand	0	0	0	0	0	0	0	0	0	0	0	1	0	0
Thailand	0	1	0	0	0	0	0	0	0	0	0	0	0	0
Thailand	0	1	0	0	0	0	0	0	0	0	0	0	0	0
Thailand	0	1	0	0	0	0	0	0	0	0	0	0	0	0
Thailand	0	1	0	0	0	0	0	0	0	0	0	0	0	0
Thailand	0	1	0	0	0	0	0	0	0	0	0	0	0	0
Thailand	0	0	0	0	0	0	0	0	0	0	0	0	1	0
Thailand	0	1	0	0	0	0	0	0	0	0	0	0	0	0
Thailand	0	0	0	0	0	0	1	0	0	0	0	0	0	0
Thailand	0	1	0	0	0	0	0	0	0	0	0	0	0	0
Thailand	0	1	0	0	0	0	0	0	0	0	0	0	0	0
Thailand	0	0	0	0	0	0	0	0	0	0	0	0	1	0
Thailand	0	1	0	0	0	0	0	0	0	0	0	0	0	0
Thailand	0	1	0	0	0	0	0	0	0	0	0	0	0	0
Thailand	0	1	0	0	0	0	0	0	0	0	0	0	0	0
Thailand	0	1	0	0	0	0	0	0	0	0	0	0	0	0
Thailand	0	0	0	0	0	0	0	0	0	0	0	0	1	0
Thailand	0	1	0	0	0	0	0	0	0	0	0	0	0	0
Thailand	0	1	0	0	0	0	0	0	0	0	0	0	0	0
Thailand	0	0	0	0	0	0	0	0	0	0	0	0	1	0
Thailand	0	0	0	0	0	0	0	0	0	0	0	0	1	0
Thailand	0	0	0	0	0	1	0	0	0	0	0	0	0	0
Thailand	0	0	0	0	0	1	0	0	0	0	0	0	0	0
Thailand	0	0	0	0	0	0	0	0	0	0	0	0	1	0
Thailand	0	1	0	0	0	0	0	0	0	0	0	0	0	0
Thailand	0	1	0	0	0	0	0	0	0	0	0	0	0	0
Thailand	0	1	0	0	0	0	0	0	0	0	0	0	0	0
Thailand	0	0	0	0	0	0	0	0	1	0	0	0	0	0
Thailand	0	0	0	0	0	0	0	0	1	0	0	0	0	0
Thailand	0	1	0	0	0	0	0	0	0	0	0	0	0	0
Thailand	0	0	0	0	0	0	0	0	1	0	0	0	0	0
Thailand	0	0	0	0	0	0	0	0	1	0	0	0	0	0
Thailand	0	0	0	0	0	0	0	0	1	0	0	0	0	0
Thailand	0	0	0	0	0	0	0	0	0	0	0	0	0	1
Thailand	0	0	0	0	0	0	0	0	0	0	0	0	0	1
Thailand	0	0	0	0	0	0	0	0	0	0	0	0	0	1
Thailand	0	1	0	0	0	0	0	0	0	0	0	0	0	0
Thailand	0	0	0	0	0	0	0	0	1	0	0	0	0	0
Thailand	0	0	0	1	0	0	0	0	0	0	0	0	0	0
Thailand	0	1	0	0	0	0	0	0	0	0	0	0	0	0
Thailand	0	0	0	0	0	0	0	0	0	1	0	0	0	0
Thailand	0	1	0	0	0	0	0	0	0	0	0	0	0	0
Thailand	0	1	0	0	0	0	0	0	0	0	0	0	0	0
Thailand	0	0	0	0	0	0	0	0	1	0	0	0	0	0
Thailand	0	0	0	0	0	0	0	0	1	0	0	0	0	0
Thailand	0	0	0	0	0	0	0	0	1	0	0	0	0	0
Thailand	0	0	0	0	0	0	0	0	1	0	0	0	0	0
Thailand	0	0	0	0	0	0	0	0	1	0	0	0	0	0
Thailand	0	0	0	0	0	0	0	0	1	0	0	0	0	0
Thailand	0	1	0	0	0	0	0	0	1	0	0	0	0	0
Thailand	0	0	0	0	0	0	0	0	1	0	0	0	0	0
Thailand	0	0	0	0	0	0	0	0	1	0	0	0	0	0
Ghana	0	0	1	0	0	0	0	0	0	0	0	0	0	0
Ghana	0	0	0	0	0	0	0	0	0	0	1	0	0	0
Ghana	0	0	0	0	0	0	0	0	0	0	0	0	1	0
Ghana	0	0	1	0	0	0	0	0	0	0	0	0	0	0
Ghana	0	0	1	0	0	0	0	0	0	0	0	0	0	0
Ghana	0	0	1	0	0	0	0	0	0	0	0	0	0	0
Ghana	0	0	1	0	0	0	0	0	0	0	0	0	0	0
Ghana	0	0	1	0	0	0	0	0	0	0	0	0	0	0
Ghana	0	0	1	0	0	0	0	0	0	0	0	0	0	0
Cambodia	0	0	0	0	0	0	0	0	1	0	0	0	0	0
Cambodia	0	0	0	0	0	0	0	0	0	0	1	0	0	0
Cambodia	0	1	0	0	0	0	0	0	0	0	0	0	0	0
Cambodia	0	1	0	0	0	0	0	0	0	0	0	0	0	0
Cambodia	0	1	0	0	0	0	0	0	0	0	0	0	0	0
Cambodia	0	1	0	0	0	0	0	0	0	0	0	0	0	0
Cambodia	0	0	0	0	0	0	0	0	0	0	1	0	0	0
Cambodia	0	0	0	0	0	0	0	0	0	0	1	0	0	0
Cambodia	0	1	0	0	0	0	0	0	0	0	0	0	0	0
Cambodia	0	1	0	0	0	0	0	0	0	0	0	0	0	0
Cambodia	0	1	0	0	0	0	0	0	0	0	0	0	0	0
Cambodia	0	1	0	0	0	0	0	0	0	0	0	0	0	0
Cambodia	0	1	0	0	0	0	0	0	0	0	0	0	0	0
Cambodia	0	1	0	0	0	0	0	0	0	0	0	0	0	0
Cambodia	0	1	0	0	0	0	0	0	0	0	0	0	0	0
Cambodia	0	0	0	0	0	0	0	0	0	0	1	0	0	0
Cambodia	0	0	0	0	0	0	0	0	0	0	1	0	0	0
Cambodia	0	1	0	0	0	0	0	0	0	0	0	0	0	0
Cambodia	0	1	0	0	0	0	0	0	0	0	0	0	0	0
Cambodia	0	0	0	0	0	0	0	0	1	0	0	0	0	0
Cambodia	0	1	0	0	0	0	0	0	0	0	0	0	0	0
Cambodia	0	1	0	0	0	0	0	0	0	0	0	0	0	0
Cambodia	0	0	0	0	0	0	0	0	0	0	1	0	0	0
Cambodia	0	1	0	0	0	0	0	0	0	0	0	0	0	0
Cambodia	0	1	0	0	0	0	0	0	0	0	0	0	0	0
Cambodia	0	1	0	0	0	0	0	0	0	0	0	0	0	0
Cambodia	0	1	0	0	0	0	0	0	0	0	0	0	0	0
Cambodia	0	1	0	0	0	0	0	0	0	0	0	0	0	0
Cambodia	0	1	0	0	0	0	0	0	0	0	0	0	0	0
Cambodia	0	0	0	0	0	0	0	0	0	0	1	0	0	0
Cambodia	0	1	0	0	0	0	0	0	0	0	0	0	0	0
Cambodia	0	1	0	0	0	0	0	0	0	0	0	0	0	0
Cambodia	0	0	0	0	0	0	0	0	1	0	0	0	0	0
Cambodia	0	0	0	0	0	0	0	0	0	0	1	0	0	0
Cambodia	0	0	0	0	0	0	0	0	0	0	1	0	0	0
Cambodia	0	0	0	0	0	0	0	0	0	0	1	0	0	0
Cambodia	0	1	0	0	0	0	0	0	0	0	0	0	0	0
Cambodia	0	0	0	0	0	0	0	0	0	0	1	0	0	0
Cambodia	0	0	0	0	0	0	0	0	0	0	1	0	0	0
Cambodia	0	0	0	0	0	0	0	0	0	0	1	0	0	0
Cambodia	0	0	0	0	0	0	0	0	1	0	0	0	0	0
Cambodia	0	1	0	0	0	0	0	0	0	0	0	0	0	0
Cambodia	0	1	0	0	0	0	0	0	0	0	0	0	0	0
Cambodia	0	1	0	0	0	0	0	0	0	0	0	0	0	0
Cambodia	0	0	0	0	0	0	0	0	0	0	1	0	0	0
Cambodia	0	1	0	0	0	0	0	0	0	0	0	0	0	0
Cambodia	0	1	0	0	0	0	0	0	0	0	0	0	0	0
Cambodia	0	1	0	0	0	0	0	0	0	0	0	0	0	0
Cambodia	0	1	0	0	0	0	0	0	0	0	0	0	0	0
Cambodia	0	1	0	0	0	0	0	0	0	0	0	0	0	0
Cambodia	0	1	0	0	0	0	0	0	0	0	0	0	0	0
Cambodia	0	1	0	0	0	0	0	0	0	0	0	0	0	0
Cambodia	0	0	0	0	0	0	0	0	0	0	1	0	0	0
Cambodia	0	0	0	0	0	0	0	0	0	0	1	0	0	0
Cambodia	0	0	0	0	0	0	0	0	1	0	0	0	0	0
Cambodia	0	1	0	0	0	0	0	0	0	0	0	0	0	0
Cambodia	0	1	0	0	0	0	0	0	0	0	0	0	0	0
Cambodia	0	1	0	0	0	0	0	0	0	0	0	0	0	0
Cambodia	0	1	0	0	0	0	0	0	0	0	0	0	0	0
Cambodia	0	1	0	0	0	0	0	0	0	0	0	0	0	0
Cambodia	0	0	0	0	0	0	0	0	0	0	1	0	0	0
Cambodia	0	1	0	0	0	0	0	0	0	0	0	0	0	0
Cambodia	0	1	0	0	0	0	0	0	0	0	0	0	0	0
Cambodia	0	1	0	0	0	0	0	0	0	0	0	0	0	0
Cambodia	0	1	0	0	0	0	0	0	0	0	0	0	0	0
Cambodia	0	0	0	0	0	0	0	0	0	0	1	0	0	0
Cambodia	0	1	0	0	0	0	0	0	0	0	0	0	0	0
Cambodia	0	0	0	0	0	0	0	0	1	0	0	0	0	0
Cambodia	0	1	0	0	0	0	0	0	0	0	0	0	0	0
Cambodia	0	1	0	0	0	0	0	0	0	0	0	0	0	0
Cambodia	0	1	0	0	0	0	0	0	0	0	0	0	0	0
Cambodia	0	0	0	0	0	0	0	0	0	0	1	0	0	0
Cambodia	0	1	0	0	0	0	0	0	0	0	0	0	0	0
Cambodia	0	1	0	0	0	0	0	0	0	0	0	0	0	0
Cambodia	0	0	0	0	0	0	0	0	0	0	1	0	0	0
Cambodia	0	1	0	0	0	0	0	0	0	0	0	0	0	0
Cambodia	0	1	0	0	0	0	0	0	0	0	0	0	0	0
Cambodia	0	1	0	0	0	0	0	0	0	0	1	0	0	0
Cambodia	0	1	0	0	0	0	0	0	0	0	0	0	0	0
Cambodia	0	1	0	0	0	0	0	0	0	0	0	0	0	0
Cambodia	0	1	0	0	0	0	0	0	0	0	1	0	0	0
Cambodia	0	1	0	0	0	0	0	0	0	0	0	0	0	0
Cambodia	0	1	0	0	0	0	0	0	0	0	0	0	0	0
Cambodia	0	1	0	0	0	0	0	0	0	0	0	0	0	0
Cambodia	0	1	0	0	0	0	0	0	0	0	0	0	0	0
Cambodia	0	0	0	0	0	0	0	0	0	0	1	0	0	0
Cambodia	0	1	0	0	0	0	0	0	0	0	0	0	0	0
Cambodia	0	0	0	0	0	0	0	0	0	0	1	0	0	0
Cambodia	0	1	0	0	0	0	0	0	0	0	0	0	0	0
Cambodia	0	1	0	0	0	0	0	0	0	0	0	0	0	0
Cambodia	0	0	0	0	0	0	0	0	0	0	1	0	0	0
Cambodia	0	1	0	0	0	0	0	0	0	0	0	0	0	0
Cambodia	0	1	0	0	0	0	0	0	0	0	0	0	0	0
Cambodia	0	0	0	0	0	0	0	0	1	0	0	0	0	0
Cambodia	0	0	0	0	0	0	0	0	0	0	1	0	0	0
Cambodia	0	1	0	0	0	0	0	0	0	0	0	0	0	0
Cambodia	0	0	0	0	0	0	0	0	0	0	1	0	0	0
Cambodia	0	0	0	0	0	0	0	0	0	0	1	0	0	0
Cambodia	0	0	0	0	0	0	0	0	0	0	1	0	0	0
Cambodia	1	0	0	0	0	0	0	0	0	0	0	0	0	0
Cambodia	0	1	0	0	0	0	0	0	0	0	0	0	0	0
Cambodia	0	1	0	0	0	0	0	0	0	0	0	0	0	0
Cambodia	0	1	0	0	0	0	0	0	0	0	0	0	0	0
Cambodia	0	1	0	0	0	0	0	0	0	0	0	0	0	0
Cambodia	0	0	0	0	0	0	0	0	0	0	1	0	0	0
Cambodia	0	1	0	0	0	0	0	0	0	0	0	0	0	0
Cambodia	0	0	0	0	0	0	0	0	0	0	1	0	0	0
Cambodia	0	0	0	0	0	0	0	0	0	0	1	0	0	0
Cambodia	0	1	0	0	0	0	0	0	0	0	0	0	0	0
Cambodia	0	1	0	0	0	0	0	0	0	0	0	0	0	0
Cambodia	0	1	0	0	0	0	0	0	0	0	0	0	0	0
Cambodia	0	1	0	0	0	0	0	0	0	0	0	0	0	0
Cambodia	0	0	0	0	0	0	0	0	1	0	0	0	0	0
Cambodia	0	0	0	0	0	0	0	0	0	0	1	0	0	0
Cambodia	0	0	0	0	0	0	0	0	1	0	0	0	0	0
Cambodia	0	1	0	0	0	0	0	0	0	0	0	0	0	0
Cambodia	0	1	0	0	0	0	0	0	0	0	0	0	0	0
Cambodia	0	0	0	0	0	0	0	0	1	0	0	0	0	0
Cambodia	0	1	0	0	0	0	0	0	0	0	0	0	0	0
Cambodia	0	0	0	0	0	0	0	0	1	0	0	0	0	0
Cambodia	0	1	0	0	0	0	0	0	0	0	0	0	0	0
Cambodia	0	1	0	0	0	0	0	0	0	0	0	0	0	0
Cambodia	0	1	0	0	0	0	0	0	0	0	0	0	0	0
Cambodia	0	1	0	0	0	0	0	0	0	0	0	0	0	0
Cambodia	0	1	0	0	0	0	0	0	0	0	0	0	0	0
Cambodia	0	1	0	0	0	0	0	0	0	0	0	0	0	0
Cambodia	0	1	0	0	0	0	0	0	0	0	0	0	0	0
Cambodia	0	0	0	0	0	0	0	0	0	0	1	0	0	0
Cambodia	0	1	0	0	0	0	0	0	0	0	0	0	0	0
Cambodia	0	1	0	0	0	0	0	0	0	0	0	0	0	0
Cambodia	0	1	0	0	0	0	0	0	0	0	0	0	0	0
Cambodia	0	1	0	0	0	0	0	0	0	0	0	0	0	0
Cambodia	0	1	0	0	0	0	0	0	0	0	0	0	0	0
Cambodia	0	1	0	0	0	0	0	0	0	0	0	0	0	0
Cambodia	0	1	0	0	0	0	0	0	0	0	0	0	0	0
Cambodia	0	1	0	0	0	0	0	0	0	0	0	0	0	0
Cambodia	0	1	0	0	0	0	0	0	0	0	0	0	0	0
Cambodia	0	1	0	0	0	0	0	0	0	0	0	0	0	0
Cambodia	0	1	0	0	0	0	0	0	0	0	0	0	0	0
Cambodia	0	1	0	0	0	0	0	0	0	0	0	0	0	0
Cambodia	0	1	0	0	0	0	0	0	0	0	0	0	0	0
Cambodia	0	1	0	0	0	0	0	0	0	0	0	0	0	0
Cambodia	0	1	0	0	0	0	0	0	0	0	0	0	0	0
Cambodia	0	1	0	0	0	0	0	0	0	0	0	0	0	0
Cambodia	0	1	0	0	0	0	0	0	0	0	1	0	0	0
Cambodia	0	0	0	0	0	0	0	0	0	0	1	0	0	0
Cambodia	0	1	0	0	0	0	0	0	0	0	0	0	0	0
Cambodia	0	1	0	0	0	0	0	0	0	0	0	0	0	0
Cambodia	0	0	0	0	0	0	0	0	1	0	0	0	0	0
Cambodia	1	0	0	0	0	0	0	0	0	0	0	0	0	0
Cambodia	0	0	0	0	0	0	0	0	0	0	1	0	0	0
Cambodia	0	1	0	0	0	0	0	0	0	0	0	0	0	0
Cambodia	0	1	0	0	0	0	0	0	0	0	0	0	0	0
Cambodia	0	1	0	0	0	0	0	0	0	0	0	0	0	0
Cambodia	0	1	0	0	0	0	0	0	0	0	0	0	0	0
Cambodia	0	1	0	0	0	0	0	0	0	0	0	0	0	0
Cambodia	0	1	0	0	0	0	0	0	0	0	0	0	0	0
Cambodia	0	1	0	0	0	0	0	0	0	0	0	0	0	0
Cambodia	0	1	0	0	0	0	0	0	0	0	0	0	0	0
Cambodia	0	1	0	0	0	0	0	0	0	0	0	0	0	0
Cambodia	0	1	0	0	0	0	0	0	0	0	0	0	0	0
Cambodia	0	1	0	0	0	0	0	0	0	0	0	0	0	0
Cambodia	0	1	0	0	0	0	0	0	0	0	0	0	0	0
Cambodia	0	1	0	0	0	0	0	0	0	0	0	0	0	0
Cambodia	0	1	0	0	0	0	0	0	0	0	0	0	0	0
Cambodia	0	1	0	0	0	0	0	0	0	0	0	0	0	0
Cambodia	0	1	0	0	0	0	0	0	0	0	0	0	0	0
Cambodia	0	0	0	0	0	0	0	0	1	0	0	0	0	0
Cambodia	0	1	0	0	0	0	0	0	0	0	0	0	0	0
Cambodia	0	1	0	0	0	0	0	0	0	0	0	0	0	0
Cambodia	0	1	0	0	0	0	0	0	0	0	0	0	0	0
Cambodia	0	1	0	0	0	0	0	0	0	0	0	0	0	0
Cambodia	0	0	0	0	0	0	0	0	1	0	0	0	0	0
Cambodia	0	1	0	0	0	0	0	0	0	0	0	0	0	0
Cambodia	0	0	0	0	0	0	0	0	1	0	0	0	0	0
Cambodia	0	1	0	0	0	0	0	0	0	0	0	0	0	0
Cambodia	0	1	0	0	0	0	0	0	0	0	0	0	0	0
Cambodia	0	1	0	0	0	0	0	0	0	0	0	0	0	0
Cambodia	0	1	0	0	0	0	0	0	0	0	0	0	0	0
Cambodia	0	1	0	0	0	0	0	0	0	0	0	0	0	0
Cambodia	0	1	0	0	0	0	0	0	0	0	0	0	0	0
Cambodia	0	1	0	0	0	0	0	0	0	0	0	0	0	0
Cambodia	0	1	0	0	0	0	0	0	0	0	0	0	0	0
Cambodia	0	1	0	0	0	0	0	0	0	0	0	0	0	0
Cambodia	0	1	0	0	0	0	0	0	1	0	0	0	0	0
Cambodia	0	1	0	0	0	0	0	0	0	0	0	0	0	0
Cambodia	0	1	0	0	0	0	0	0	0	0	0	0	0	0
Cambodia	0	1	0	0	0	0	0	0	0	0	0	0	0	0
Cambodia	0	1	0	0	0	0	0	0	0	0	0	0	0	0
Cambodia	0	1	0	0	0	0	0	0	0	0	0	0	0	0
Cambodia	0	1	0	0	0	0	0	0	0	0	0	0	0	0
Cambodia	0	1	0	0	0	0	0	0	0	0	0	0	0	0
Cambodia	0	1	0	0	0	0	0	0	0	0	0	0	0	0
Cambodia	0	1	0	0	0	0	0	0	0	0	0	0	0	0
Cambodia	0	0	0	0	0	0	0	0	1	0	0	0	0	0
Cambodia	0	1	0	0	0	0	0	0	0	0	0	0	0	0
Cambodia	0	1	0	0	0	0	0	0	0	0	0	0	0	0
Cambodia	0	0	0	0	0	0	0	0	0	0	1	0	0	0
Cambodia	0	1	0	0	0	0	0	0	0	0	0	0	0	0
Cambodia	0	0	0	0	0	0	0	0	1	0	0	0	0	0
Cambodia	0	1	0	0	0	0	0	0	0	0	0	0	0	0
Cambodia	0	1	0	0	0	0	0	0	0	0	0	0	0	0
Cambodia	0	1	0	0	0	0	0	0	0	0	0	0	0	0
Cambodia	0	1	0	0	0	0	0	0	0	0	0	0	0	0
Cambodia	0	1	0	0	0	0	0	0	0	0	0	0	0	0
Cambodia	0	0	0	0	0	0	0	0	1	0	0	0	0	0
Cambodia	0	1	0	0	0	0	0	0	0	0	0	0	0	0
Cambodia	0	1	0	0	0	0	0	0	0	0	0	0	0	0
Cambodia	0	1	0	0	0	0	0	0	0	0	0	0	0	0
Cambodia	0	1	0	0	0	0	0	0	0	0	0	0	0	0
Cambodia	0	1	0	0	0	0	0	0	0	0	0	0	0	0
Cambodia	0	1	0	0	0	0	0	0	0	0	0	0	0	0
Cambodia	0	1	0	0	0	0	0	0	0	0	0	0	0	0
Cambodia	0	1	0	0	0	0	0	0	0	0	0	0	0	0
Cambodia	0	1	0	0	0	0	0	0	0	0	0	0	0	0
Cambodia	0	1	0	0	0	0	0	0	0	0	0	0	0	0
Cambodia	0	1	0	0	0	0	0	0	0	0	0	0	0	0
Cambodia	0	1	0	0	0	0	0	0	0	0	0	0	0	0
Cambodia	0	1	0	0	0	0	0	0	0	0	0	0	0	0
Cambodia	0	0	0	0	0	0	0	0	1	0	0	0	0	0
Cambodia	0	1	0	0	0	0	0	0	0	0	0	0	0	0
Cambodia	0	1	0	0	0	0	0	0	0	0	0	0	0	0
Cambodia	0	1	0	0	0	0	0	0	0	0	0	0	0	0
Cambodia	0	0	0	0	0	0	0	0	1	0	0	0	0	0
Cambodia	0	1	0	0	0	0	0	0	0	0	0	0	0	0
Cambodia	0	1	0	0	0	0	0	0	0	0	0	0	0	0
Cambodia	0	1	0	0	0	0	0	0	0	0	0	0	0	0
Cambodia	0	1	0	0	0	0	0	0	0	0	0	0	0	0
Cambodia	0	1	0	0	0	0	0	0	0	0	0	0	0	0
Cambodia	0	1	0	0	0	0	0	0	0	0	0	0	0	0
Cambodia	0	1	0	0	0	0	0	0	0	0	0	0	0	0
Cambodia	0	1	0	0	0	0	0	0	0	0	0	0	0	0
Cambodia	0	1	0	0	0	0	0	0	0	0	0	0	0	0
Cambodia	0	1	0	0	0	0	0	0	0	0	0	0	0	0
Cambodia	0	1	0	0	0	0	0	0	0	0	0	0	0	0
Cambodia	0	1	0	0	0	0	0	0	0	0	0	0	0	0
Cambodia	0	1	0	0	0	0	0	0	0	0	0	0	0	0
Cambodia	0	0	0	0	0	0	0	1	0	0	0	0	0	0
Cambodia	0	0	0	0	0	0	0	1	0	0	0	0	0	0
Cambodia	0	1	0	0	0	0	0	0	0	0	0	0	0	0
Cambodia	0	1	0	0	0	0	0	0	0	0	0	0	0	0
Cambodia	0	1	0	0	0	0	0	0	0	0	0	0	0	0
Cambodia	0	1	0	0	0	0	0	0	0	0	0	0	0	0
Cambodia	0	1	0	0	0	0	0	0	0	0	0	0	0	0
Cambodia	0	1	0	0	0	0	0	0	0	0	0	0	0	0
Cambodia	0	1	0	0	0	0	0	0	0	0	0	0	0	0
Cambodia	0	1	0	0	0	0	0	0	0	0	0	0	0	0
Cambodia	0	1	0	0	0	0	0	0	0	0	0	0	0	0
Cambodia	0	1	0	0	0	0	0	0	0	0	0	0	0	0
Cambodia	0	1	0	0	0	0	0	0	0	0	0	0	0	0
Cambodia	0	1	0	0	0	0	0	0	0	0	0	0	0	0
Cambodia	0	1	0	0	0	0	0	0	0	0	0	0	0	0
Cambodia	0	1	0	0	0	0	0	0	0	0	0	0	0	0
Cambodia	0	1	0	0	0	0	0	0	1	0	0	0	0	0
Cambodia	0	1	0	0	0	0	0	0	0	0	0	0	0	0
Cambodia	0	1	0	0	0	0	0	0	0	0	0	0	0	0
Cambodia	0	1	0	0	0	0	0	0	0	0	0	0	0	0
Cambodia	0	1	0	0	0	0	0	0	0	0	0	0	0	0
Cambodia	0	1	0	0	0	0	0	0	0	0	0	0	0	0
Cambodia	0	1	0	0	0	0	0	0	0	0	0	0	0	0
Cambodia	0	1	0	0	0	0	0	0	0	0	0	0	0	0
Cambodia	0	1	0	0	0	0	0	0	0	0	0	0	0	0
Cambodia	0	1	0	0	0	0	0	0	0	0	0	0	0	0
Cambodia	0	1	0	0	0	0	0	0	0	0	0	0	0	0
Cambodia	0	1	0	0	0	0	0	0	0	0	0	0	0	0
Cambodia	0	1	0	0	0	0	0	0	0	0	0	0	0	0
Cambodia	0	1	0	0	0	0	0	0	0	0	0	0	0	0
Cambodia	0	1	0	0	0	0	0	0	0	0	0	0	0	0
Cambodia	0	1	0	0	0	0	0	0	0	0	0	0	0	0
Cambodia	0	1	0	0	0	0	0	0	0	0	0	0	0	0
Cambodia	0	1	0	0	0	0	0	0	0	0	0	0	0	0
Cambodia	0	1	0	0	0	0	0	0	0	0	0	0	0	0
Cambodia	0	1	0	0	0	0	0	0	0	0	0	0	0	0
Cambodia	0	1	0	0	0	0	0	0	0	0	0	0	0	0
Cambodia	0	1	0	0	0	0	0	0	0	0	0	0	0	0
Cambodia	0	1	0	0	0	0	0	0	0	0	0	0	0	0
Cambodia	0	1	0	0	0	0	0	0	0	0	0	0	0	0
Cambodia	0	1	0	0	0	0	0	0	0	0	0	0	0	0
Cambodia	0	1	0	0	0	0	0	0	0	0	0	0	0	0
Cambodia	0	1	0	0	0	0	0	0	0	0	0	0	0	0
Cambodia	0	1	0	0	0	0	0	0	0	0	0	0	0	0
Cambodia	0	1	0	0	0	0	0	0	0	0	0	0	0	0
Cambodia	0	1	0	0	0	0	0	0	0	0	0	0	0	0
Cambodia	0	1	0	0	0	0	0	0	0	0	0	0	0	0
Cambodia	0	1	0	0	0	0	0	0	0	0	0	0	0	0
Cambodia	0	1	0	0	0	0	0	0	0	0	0	0	0	0
Cambodia	0	1	0	0	0	0	0	0	0	0	0	0	0	0
Mali	0	0	1	0	0	0	0	0	0	0	0	0	0	0
Malawi	0	0	1	0	0	0	0	0	0	0	0	0	0	0
Malawi	0	0	1	0	0	0	0	0	0	0	0	0	0	0
Malawi	0	0	1	0	0	0	0	0	0	0	0	0	0	0
Malawi	0	0	1	0	0	0	0	0	0	0	0	0	0	0
Vietnam	0	0	0	0	1	0	0	0	0	0	0	0	0	0
Vietnam	0	0	0	0	0	0	1	0	0	0	0	0	0	0
Vietnam	0	1	0	0	0	0	0	0	0	0	0	0	0	0
Vietnam	0	0	0	0	0	0	0	0	0	0	1	0	0	0
Vietnam	0	1	0	0	0	0	0	0	0	0	0	0	0	0
Vietnam	0	0	0	0	0	0	0	1	0	0	0	0	0	0
Vietnam	0	0	0	0	0	0	0	0	0	0	1	0	0	0
Vietnam	0	0	0	0	0	0	0	0	1	0	0	0	0	0
Vietnam	0	0	0	0	0	0	0	0	0	0	1	0	0	0
Vietnam	0	0	0	0	0	0	0	0	0	0	1	0	0	0
Vietnam	0	0	0	0	0	0	0	0	1	0	0	0	0	0
Vietnam	0	0	0	0	0	0	0	0	1	0	0	0	0	0
Vietnam	0	0	0	0	0	0	1	0	0	0	0	0	0	0
Vietnam	0	0	0	0	0	0	0	1	0	0	0	0	0	0
Vietnam	0	0	0	0	0	0	0	0	1	0	0	0	0	0
Vietnam	0	0	0	0	0	0	0	0	1	0	0	0	0	0
Vietnam	0	1	0	0	0	0	0	0	0	0	0	0	0	0
Vietnam	0	1	0	0	0	0	0	0	0	0	0	0	0	0
Vietnam	0	0	0	0	0	0	0	1	0	0	0	0	0	0
Vietnam	0	0	0	0	0	0	0	1	0	0	0	0	0	0
Vietnam	0	0	0	0	0	0	0	1	0	0	0	0	0	0
Vietnam	0	1	0	0	0	0	0	0	0	0	0	0	0	0
Vietnam	0	0	0	0	0	0	0	1	0	0	0	0	0	0
Vietnam	0	0	0	0	0	0	0	1	0	0	0	0	0	0
Vietnam	0	0	0	0	0	0	0	1	0	0	0	0	0	0
Vietnam	0	0	0	0	0	0	0	1	0	0	0	0	0	0
Vietnam	0	0	0	0	0	0	0	1	0	0	0	0	0	0
Vietnam	0	1	0	0	0	0	0	0	0	0	0	0	0	0
Vietnam	0	0	0	0	0	0	1	0	0	0	0	0	0	0
Vietnam	0	0	0	0	0	0	0	0	0	0	1	0	0	0
Vietnam	0	1	0	0	0	0	0	0	0	0	0	0	0	0
Vietnam	0	0	0	0	0	0	0	1	0	0	0	0	0	0
Vietnam	0	0	0	0	0	0	0	0	1	0	0	0	0	0
Vietnam	0	0	0	0	0	0	0	1	0	0	0	0	0	0
Myanmar	0	0	0	0	0	1	0	0	0	0	0	0	0	0
Myanmar	0	0	0	0	0	1	0	0	0	0	0	0	0	0
Myanmar	0	0	0	0	0	0	0	0	0	0	0	0	0	1
Myanmar	0	0	0	0	0	0	0	0	0	0	0	0	0	1
Myanmar	0	0	0	1	0	0	0	0	0	0	0	0	0	0
Laos	0	0	0	0	0	0	0	0	1	0	0	0	0	0
Laos	0	0	0	0	0	0	0	0	1	0	0	0	0	0
DR of the Congo	0	0	1	0	0	0	0	0	0	0	0	0	0	0
DR of the Congo	0	0	1	0	0	0	0	0	0	0	0	0	0	0
	D584V	C580Y	A578S	P574L	V568G	R561H	P553L	I543T	R539T	N537I	Y493H	A481V	N458Y	G449A
Number of Isolates with particular Kelch13 mutation	2	274	16	4	1	7	5	14	47	1	44	1	9	5
Percentage of Isolates with particular Kelch13 mutations	0.471698	64.6226	3.77358	0.943396	0.235849	1.65094	1.17925	3.30189	11.0849	0.235849	10.3774	0.235849	2.12264	1.17925

## Sheet: K13 mutantCount_List by Country
Percentage of Isolates reporting Kelch13 mutations by Country.
Country	Count	Percentatge
Cambodia(Asia)	287	67.6887
DR of the Congo(Africa)	2	0.471698
Ghana(Africa)	9	2.12264
Guinea(Africa)	2	0.471698
Laos(Africa)	2	0.471698
Malawi(Africa)	4	0.943396
Mali(Africa)	1	0.235849
Myanmar(Asia)	5	1.17925
Thailand(Asia)	77	18.1604
Vietnam(Asia)	34	8.01887
Lab clonal	1	0.235849
Total_mutation	424

## Sheet: Prominent regional K13 mutation
Prominent Kelch13 mutations among 403 SEA isolates
SNP	Number of SNP in SEA isolates	Percentage of SEAisolate
D584V	2	0.496278
C580Y	273	67.7419
A578S	0	0
P574L	4	0.992556
V568G	1	0.248139
R561H	7	1.73697
P553L	5	1.24069
I543T	14	3.47395
R539T	45	11.1663
N537I	1	0.248139
Y493H	43	10.67
A481V	1	0.248139
N458Y	8	1.98511
G449A	5	1.24069
Prominent Kelch13 mutations among 20 African isolates
SNP	Number of SNP in African isolates	Percentage of African isolate
D584V	0	0
C580Y	0	0
A578S	16	80
P574L	0	0
V568G	0	0
R561H	0	0
P553L	0	0
I543T	0	0
R539T	2	10
N537I	0	0
Y493H	1	5
A481V	0	0
N458Y	1	5
G449A	0	0
