# Supplementary material for: Identification of Co-Existing Mutations and Gene Expression Trends Associated With K13-Mediated Artemisinin Resistance in Plasmodium falciparum
Source: Front Genet. 2022 Apr 6;13:824483. doi: 10.3389/fgene.2022.824483 (PMC9019836; doi:10.3389/fgene.2022.824483)
Supplement: Supplementary file 1 [file DataSheet1.zip › Data_files/Supplementary Table 2.xlsx]

## Sheet: Sheet1
Dataset	Isolate origin	Experimental Details	Statistical cut-offs for significantly deregulated genes
1. Mok et. al. 2011	Ex vivo	3 resistant and 7 sensitive isolates collected from patients and ex vivo cultured for 48 hr and sampled periodically over the IDC. Microarray based transcriptome analysis	z-scores for genes were calculated by the authors based on correlation of the average gene expression (signal) to noise ratio with the clearance phenotype. Differentially expressed genes were defined with p-value cut-off < 0.01 from Student t- distribution of the z-scores carried out for the 3 stages
2. Mok et. al. 2015	Ex vivo	1123 patients sampled for Plasmodium falciparum infected blood. Half-life clearance after ACT used to define resistant or sensitive status of isolate. 19 of these isolates were cultured ex vivo over 48hr to cover various stages of IDC. Rest were directly in vivo samples. Transcriptome analysis was done by microarray.	k-means clustering based on Euclidean distance of all genes was used by the authors to cluster the 1,043 isolates into distinct expression pattern groups. Kruskall-Wallis one-way ANOVA test was used to identify correlation between clinical variables and transcriptional clusters. Linear regression model was applied to obtain a correlation score and significance value for each gene to parasite clea…
3. Rocamora et. al. 2018	In vitro resistance selection	11C and 6A parental strains in vitro selected for artemisinin resistance (11C-R and 6A-R) and subsequently sampled over 48 hr IDC for microarray	Significantly up- and downregulated genes were considered at p-value < 0.05 and FDR < 0.25. The p-values for each gene were calculated using pairwise student’s t-test and corrected by expression permutation (n = 1000) across timepoints
