# Supplementary material for: Identification of Co-Existing Mutations and Gene Expression Trends Associated With K13-Mediated Artemisinin Resistance in Plasmodium falciparum
Source: Front Genet. 2022 Apr 6;13:824483. doi: 10.3389/fgene.2022.824483 (PMC9019836; doi:10.3389/fgene.2022.824483)
Supplement: Supplementary file 1 [file DataSheet1.zip › Data_files/Supplementary Table 5.xlsx]

## Sheet: HELICASES
Gene name	Mok et al 2011		Mok el al 2015		Rocomora et al 2018
					6A-R	11C-R
PF3D7_0103600	upregulated
PF3D7_0209800	downregulated
PF3D7_0216000
PF3D7_0218400	upregulated					downregulated
PF3D7_0310500
PF3D7_0320800	downregulated					upregulated
PF3D7_0321600	upregulated
PF3D7_0405000	upregulated
PF3D7_0411400
PF3D7_0416300
PF3D7_0422500			downregulated			upregulated
PF3D7_0504200
PF3D7_0504400	upregulated		downregulated
PF3D7_0508700	upregulated
PF3D7_0514100			downregulated
PF3D7_0518500
PF3D7_0521700	downregulated
PF3D7_0527900
PF3D7_0602100
PF3D7_0604600	downregulated				upregulated
PF3D7_0623700
PF3D7_0624600			upregulated
PF3D7_0630900
PF3D7_0705600	downregulated					upregulated
PF3D7_0721300
PF3D7_0807100	upregulated
PF3D7_0809700	downregulated
PF3D7_0810600	downregulated
PF3D7_0818700
PF3D7_0820000	downregulated
PF3D7_0821300
PF3D7_0827000	downregulated
PF3D7_0903400	upregulated		upregulated
PF3D7_0909900
PF3D7_0917600
PF3D7_0918600
PF3D7_0934100
PF3D7_1010200
PF3D7_1021500
PF3D7_1023900
PF3D7_1030100					downregulated	upregulated
PF3D7_1031500
PF3D7_1037600			upregulated
PF3D7_1106000	upregulated				upregulated
PF3D7_1106600
PF3D7_1106700			upregulated
PF3D7_1112600			downregulated
PF3D7_1202000
PF3D7_1211300
PF3D7_1227100
PF3D7_1231600			upregulated
PF3D7_1234200
PF3D7_1241800	downregulated				downregulated
PF3D7_1251500			upregulated
PF3D7_1302500
PF3D7_1302700						upregulated
PF3D7_1307300
PF3D7_1313400
PF3D7_1324500			downregulated
PF3D7_1332700
PF3D7_1343400	downregulated
PF3D7_1357500
PF3D7_1362200			upregulated
PF3D7_1364300
PF3D7_1408400
PF3D7_1418900
PF3D7_1419100
PF3D7_1425400
PF3D7_1429900	downregulated		downregulated
PF3D7_1439100	downregulated
PF3D7_1445200	upregulated				downregulated
PF3D7_1445900	upregulated				upregulated
PF3D7_1459000
PF3D7_1468700	downregulated
PF3D7_1416900	Upregulated				Upregulated
PF3D7_1011700	Upregulated		Upregulated

## Sheet: HSPs
Gene name	Mok et al 2011		Mok el al 2015		Rocomora et al 2018
					6A-R	11C-R
PF3D7_0113700
PF3D7_0201800			upregulated			downregulated
PF3D7_0213100	upregulated
PF3D7_0220100
PF3D7_0220400
PF3D7_0314000
PF3D7_0409400
PF3D7_0501100	downregulated
PF3D7_0502800
PF3D7_0523400	Upregulated		Upregulated
PF3D7_0629200
PF3D7_0707700
PF3D7_0708400	upregulated
PF3D7_0708500
PF3D7_0708600			upregulated
PF3D7_0708800
PF3D7_0816500
PF3D7_0818900	upregulated
PF3D7_0831200
PF3D7_0831700
PF3D7_0907400
PF3D7_0917900			upregulated
PF3D7_0919100
PF3D7_0920100
PF3D7_1015600
PF3D7_1108700	downregulated
PF3D7_1116800	upregulated				downregulated	upregulated
PF3D7_1118200
PF3D7_1124700
PF3D7_1134000						upregulated
PF3D7_1211100
PF3D7_1211400
PF3D7_1222300
PF3D7_1232100
PF3D7_1251000
PF3D7_1304500	upregulated		downregulated
PF3D7_1307200
PF3D7_1330300
PF3D7_1344200	upregulated				downregulated
PF3D7_1356700
PF3D7_1422300
PF3D7_1437900
PF3D7_1443900
PF3D7_1448700
PF3D7_1472800
PF3D7_0306800	Upregulated		Upregulated
PF3D7_0512000	Upregulated		Upregulated
PF3D7_1357800	Upregulated		Upregulated
PF3D7_1334200	Upregulated		Upregulated
PF3D7_1416900	Upregulated				Upregulated
PF3D7_0518300	Downregulated		Downregulated
PF3D7_0523000	Downregulated		Downregulated
PF3D7_0608500	Downregulated		Downregulated
PF3D7_0906910	Downregulated		Downregulated
PF3D7_1136800	Downregulated		Downregulated
PF3D7_1402300	Downregulated		Downregulated
PF3D7_1205400	Downregulated		Downregulated

## Sheet: Exportome
GENE ID	Mok et al 2011		Mok et al 2015		Rocamora et al 2018
					6A-R vs 6A	11C-R vs 11C
PF3D7_0113400	Upregulated				Upregulated	Upregulated
PF3D7_1102300	Upregulated
PF3D7_0701900	Downregulated
PF3D7_0114100	Downregulated
PF3D7_0702500	Downregulated
PF3D7_1301700	Downregulated
PF3D7_0731100	Downregulated
PF3D7_0202200	Downregulated
PF3D7_0731200	Downregulated
PF3D7_1038700	Upregulated		Upregulated
PF3D7_0220300	Upregulated		Upregulated
PF3D7_1016800	Upregulated
PF3D7_0220700	Downregulated
PF3D7_1471100	Downregulated
PF3D7_0901700	Downregulated
PF3D7_0402400	Downregulated
PF3D7_1353100	Downregulated		DOwnregulated
PF3D7_0102300	Downregulated
PF3D7_1371900	Downregulated
PF3D7_1148700	Upregulated
PF3D7_0113900	Downregulated
PF3D7_1253800	Downregulated
PF3D7_0830600					Upregulated
PF3D7_1016500					Upregulated
PF3D7_0501000					Upregulated
PF3D7_1478100					Upregulated	Upregulated
PF3D7_0902700					Upregulated
PF3D7_0731300			Upregulated		Upregulated
PF3D7_1400400					Upregulated
PF3D7_0937300					Upregulated
PF3D7_1301300					Downregulated
PF3D7_1301500					Downregulated
PF3D7_0702000			Downregulated		Downregulated
PF3D7_0114800					Downregulated
PF3D7_1102900					Downregulated
PF3D7_0425300					Downregulated
PF3D7_0831400					Downregulated
PF3D7_0201600					Downregulated	Downregulated
PF3D7_0532400					Downregulated
PF3D7_0712900					Downregulated	Downregulated
PF3D7_0400400					Downregulated	Downregulated
PF3D7_1000100					Downregulated
PF3D7_1300300					Downregulated
PF3D7_0600400					Downregulated	Downregulated
PF3D7_0600200					Downregulated	Downregulated
PF3D7_0712400					Downregulated
PF3D7_0800300					Downregulated
PF3D7_0733000					Downregulated
PF3D7_0300100					Downregulated
PF3D7_0302300					Downregulated	Downregulated
PF3D7_0700100					Downregulated
PF3D7_0617400					Downregulated	Downregulated
PF3D7_0600100					Downregulated
PF3D7_1372600					Downregulated
PF3D7_1300400					Downregulated
PF3D7_0617500			Downregulated		Downregulated
PF3D7_1300200					Downregulated
PF3D7_1101100					Downregulated
PF3D7_0632000					Downregulated
PF3D7_1040300					Downregulated
PF3D7_1200300					Downregulated
PF3D7_0400500					Downregulated	Downregulated
PF3D7_0201200					Downregulated
PF3D7_1201200						Upregulated
PF3D7_1200900						Upregulated
PF3D7_1149100						Upregulated
PF3D7_1477000						Upregulated
PF3D7_1476200						Upregulated
PF3D7_0603400			Upregulated			Upregulated
PF3D7_1201000						Upregulated
PF3D7_1200100						Upregulated
PF3D7_1478800						Upregulated
PF3D7_1300300						Upregulated
PF3D7_1477500			Upregulated			Upregulated
PF3D7_1476600						Upregulated
PF3D7_1477600			Upregulated			Upregulated
PF3D7_0424900						Upregulated
PF3D7_1300100						Upregulated
PF3D7_0632500						Upregulated
PF3D7_1001900						Upregulated
PF3D7_0115600						Upregulated
PF3D7_1477700						Upregulated
PF3D7_0113400						Upregulated
PF3D7_0112900						Upregulated
PF3D7_1121600						Upregulated
PF3D7_1476900						Upregulated
PF3D7_0900500						Upregulated
PF3D7_0300700						Upregulated
PF3D7_1373500						Upregulated
PF3D7_0424000						Downregulated
PF3D7_1240600						Downregulated
PF3D7_0201900						Downregulated
PF3D7_1150400						Downregulated
PF3D7_1100200						Downregulated
PF3D7_0425800						Downregulated
PF3D7_0401300						Downregulated
PF3D7_0425200						Downregulated
PF3D7_1219400						Downregulated
PF3D7_0222100						Downregulated
PF3D7_0201500						Downregulated
PF3D7_0711700						Downregulated
PF3D7_0700200						Downregulated
PF3D7_0600300						Downregulated
PF3D7_0412700						Downregulated
PF3D7_1301800						Downregulated
PF3D7_0936400						Downregulated
PF3D7_0833500						Downregulated
PF3D7_0808800						Downregulated
PF3D7_0732900						Downregulated
PF3D7_0114500						Downregulated
PF3D7_1101300						Downregulated
PF3D7_0830700						Downregulated
PF3D7_0400900						Downregulated
PF3D7_1372000			Upregulated
PF3D7_0831000			Upregulated
PF3D7_0201900			Upregulated
PF3D7_0532200			Upregulated
PF3D7_1255200			Upregulated
PF3D7_1301700			Upregulated
PF3D7_1102500			Upregulated
PF3D7_0532300	Upregulated		Upregulated
PF3D7_1401600			Upregulated
PF3D7_0632400			Upregulated
PF3D7_0830700			Upregulated
PF3D7_1372100			Upregulated
PF3D7_0532500			Upregulated
PF3D7_0114000			Upregulated
PF3D7_1148700			Upregulated
PF3D7_0500500			Upregulated
PF3D7_1301400			Upregulated
PF3D7_0114500			Upregulated
PF3D7_0413400			Upregulated
PF3D7_0702500			Upregulated
PF3D7_1353100			Upregulated
PF3D7_1253100			Upregulated
PF3D7_0936400			Upregulated
PF3D7_0412400			Upregulated
PF3D7_0601700			Upregulated
PF3D7_0301700			Upregulated
PF3D7_1142300			Upregulated
PF3D7_0405300			Upregulated
PF3D7_0501200			Upregulated
PF3D7_1233400			Upregulated
PF3D7_1428000			Upregulated
PF3D7_0935500			Downregulated
PF3D7_0702100			Downregulated
PF3D7_1478100			Downregulated
PF3D7_0114300			Downregulated
PF3D7_1400200			Downregulated
PF3D7_1200600			Downregulated
PF3D7_0936800			Downregulated
PF3D7_0402200			Downregulated
PF3D7_0300900			Downregulated
PF3D7_0833000			Downregulated
PF3D7_0219700			Downregulated
PF3D7_1200500			Downregulated
PF3D7_0301600			Downregulated
PF3D7_1400600			Downregulated
PF3D7_1252900			Downregulated
PF3D7_0424800			Downregulated
PF3D7_0830600			Downregulated
PF3D7_1253700			Downregulated
PF3D7_1478800			Downregulated
PF3D7_0701900			Downregulated
PF3D7_0202000	Upregulated		Upregulated
PF3D7_1033200	Upregulated		Upregulated
PF3D7_0502400	Downregularted		Downregulated
PF3D7_1148900	Downregularted		Downregulated
PF3D7_1370300	Downregularted		Downregulated

## Sheet: Chromatin Regulator
Gene name	Mok et al 2011		Mok el al 2015		Rocomora et al 2018
					6A-R	11C-R
PF3D7_0925700	Down regulated
PF3D7_1118500	Down regulated				Down regulated
PF3D7_0508100	Down regulated
PF3D7_1437000	Up regulated
PF3D7_0714000	Down regulated		Down regulated
PF3D7_1126700	Down regulated
PF3D7_1126700	Down regulated
PF3D7_1118600	Down regulated				Down regulated
PF3D7_0418600	Down regulated
PF3D7_0110500	Up regulated					Up regulated
PF3D7_0403900	Down regulated
PF3D7_1325400	Down regulated
PF3D7_0827800	Down regulated
PF3D7_1115200	Up regulated		Up regulated
PF3D7_0109500	Down regulated					Down regulated
PF3D7_0109500	Down regulated		Up regulated			Down regulated
PF3D7_0809500	Up regulated
PF3D7_0320900	Down regulated		Down regulated
PF3D7_1227800	Up regulated
PF3D7_1426200	Up regulated		Up regulated
PF3D7_1033700	Up regulated
PF3D7_1212900	Down regulated		Down regulated
PF3D7_1203700	Up regulated					Up regulated
PF3D7_0517400	Up regulated				Up regulated
PF3D7_1220900			Downregulated
PF3D7_1104200			Upregulated
PF3D7_0919000			Downegulated
PF3D7_0711500			Upregulated
PF3D7_1023900
PF3D7_0823300
PF3D7_0617900
PF3D7_1441400
PF3D7_1475600
PF3D7_1472200						Upregulated
PF3D7_0611400
PF3D7_0416400						Upregulated
PF3D7_1221000
PF3D7_0919900
PF3D7_1211600
PF3D7_1008000						Upregulated
PF3D7_0629700						Upreglated
PF3D7_1403100
PF3D7_0809900			Downregulated
PF3D7_1355300
PF3D7_1020700			Downregulated
PF3D7_0518200					Downregulated
PF3D7_1361000
PF3D7_0624600			Upregulated
PF3D7_0818700
PF3D7_1214200
PF3D7_1357500
PF3D7_1328800			Upregulated
PF3D7_0811500
PF3D7_0506600
PF3D7_1451400
PF3D7_0910000
PF3D7_0216000
PF3D7_0602800						Downreguated
PF3D7_0820000
PF3D7_1322100					Downregulated
PF3D7_0414000
PF3D7_0418700	Upregulated		Upregulated
PF3D7_1130600	Upregulated		Upregulated
PF3D7_1238300	Upregulated		Upregulated
PF3D7_1309600	Upregulated		Upregulated
PF3D7_0311100	Upregulated					Upregulated
PF3D7_0605100	Downregulated		Downregulated
PF3D7_1004400	Downregulatd		Downregulated

## Sheet: Redox pathway
Gene name	Mok et al 2011		Mok el al 2015		Rocomora et al 2018
					6A-R	11C-R
PF3D7_0112200	Downregulated
PF3D7_0306300	Downregulated					Upregulated
PF3D7_0606900	Upregulated
PF3D7_0623500
PF3D7_0709200						Upregulated
PF3D7_0717900
PF3D7_0802200	Upregulated
PF3D7_0814900	Downregulated
PF3D7_0916100			Upregulated
PF3D7_0919300	Downregulated					Downregulated
PF3D7_0923800
PF3D7_0925500			Downregulated
PF3D7_1006600	Downregulated
PF3D7_1104400						Upregulated
PF3D7_1212000	Downregulated
PF3D7_1215000
PF3D7_1229100
PF3D7_1230100
PF3D7_1231500						Downregulated
PF3D7_1345100	Upregulated
PF3D7_1353700	Donregulated
PF3D7_1405600
PF3D7_1419300	Downregulated
PF3D7_1419800	Downregulated				Upregulated
PF3D7_1437200
PF3D7_1438900	Upregulated				Upregulated
PF3D7_1457200	Downregulated				Upregulated
PF3D7_1124200	Upregulated		Upregulated

## Sheet: Endocytosis
Gene name	Mok et al 2011		Mok el al 2015		Rocomora et al 2018
					6A-R	11C-R
PF3D7_0106800
PF3D7_0211200	Upregulated		Downregulated		Upregulated
PF3D7_0311300
PF3D7_0515300
PF3D7_0815800
PF3D7_0903200	Downregulated
PF3D7_1038100
PF3D7_1242800
PF3D7_1310600
PF3D7_1338000	Upregulated		Downregulated
PF3D7_1352800			Upregulated
PF3D7_1423800
PF3D7_1472100								zzz``
PF3D7_0217300
PF3D7_0314100
PF3D7_0314100
PF3D7_0320100			Upregulated
PF3D7_0423100
PF3D7_0508500
PF3D7_0527500
PF3D7_0528100
PF3D7_0613500	Upregulated
PF3D7_0617100			Downregulated
PF3D7_0621350
PF3D7_0629900
PF3D7_0730200
PF3D7_0808100
PF3D7_0904100
PF3D7_0910600
PF3D7_0920500
PF3D7_1020900
PF3D7_1034700
PF3D7_1037500	Downregulated
PF3D7_1118100
PF3D7_1119500
PF3D7_1145400	Downregulated
PF3D7_1218300			Downregulated
PF3D7_1219100
PF3D7_1243000
PF3D7_1244600
PF3D7_1245800	Upregulated
PF3D7_1250500
PF3D7_1303200
PF3D7_1303200
PF3D7_1311400
PF3D7_1316200
PF3D7_1324700
PF3D7_1359800			Downregulated
PF3D7_1435500
PF3D7_1440700
PF3D7_1442000			Donregulated
PF3D7_1448600
PF3D7_1455500					Upregulated
PF3D7_0210700					Upregulated
PF3D7_0216400	Upregulated		Downregulated		Upregulated
PF3D7_0303000	Downegulated				Downregulated
PF3D7_0419200			Downregulated
PF3D7_0509000	Downregulated
PF3D7_0530100
PF3D7_0613700
PF3D7_0826600
PF3D7_0935200
PF3D7_1034000	Downregulated
PF3D7_1104100			Downregulated
PF3D7_1111300
PF3D7_1210100
PF3D7_1303200
PF3D7_1303200
PF3D7_1332000
PF3D7_1432000
PF3D7_1439800	Upregulated
PF3D7_1452500
PF3D7_1445900	Upregulated				Upregulated
PF3D7_1130600	Upregulated		Upregulated
PF3D7_1417800	Downregulated

## Sheet: Global Transcriptional regulato
Gene Name	Mok 2011		Mok 2015		Rocamora 2018
					6AR	11CR
PF3D7_0107200
PF3D7_0109500	Downreg		Upreg			Downreg
PF3D7_0109600			Upreg
PF3D7_0110400	Upreg		Upreg
PF3D7_0110500	Upreg					Upreg
PF3D7_0110700	Downreg
PF3D7_0110800
PF3D7_0205500	Downreg
PF3D7_0206600
PF3D7_0215700	Downreg
PF3D7_0216000
PF3D7_0218700
PF3D7_0303300
PF3D7_0308100
PF3D7_0315800
PF3D7_0318200	Downreg
PF3D7_0319200
PF3D7_0320900			Downreg
PF3D7_0323600	Downreg
PF3D7_0403900
PF3D7_0404100
PF3D7_0407300
PF3D7_0407600
PF3D7_0408300	Upreg		Upreg
PF3D7_0408800
PF3D7_0409800			Upreg
PF3D7_0411100
PF3D7_0420300
PF3D7_0423200			Upreg
PF3D7_0501800
PF3D7_0502900	Upreg				Upreg
PF3D7_0505900	Downreg		Upreg
PF3D7_0506200
PF3D7_0506800	Upreg				Downreg
PF3D7_0507600
PF3D7_0508400
PF3D7_0512300	Downreg
PF3D7_0516800	Downreg
PF3D7_0517400	Upreg				Upreg
PF3D7_0517900
PF3D7_0518400
PF3D7_0519500	Downreg
PF3D7_0520200
PF3D7_0520700	Downreg
PF3D7_0522200	Upreg
PF3D7_0522900			Upreg
PF3D7_0525000
PF3D7_0602000						Upreg
PF3D7_0602200	Downreg
PF3D7_0604100
PF3D7_0604600	Downreg				Upreg
PF3D7_0607100	Downreg
PF3D7_0610400
PF3D7_0610900
PF3D7_0611200	Upreg
PF3D7_0613800
PF3D7_0615700	Downreg
PF3D7_0617800
PF3D7_0617900
PF3D7_0620000
PF3D7_0622900	Upreg		Downreg			Upreg
PF3D7_0624600			Upreg
PF3D7_0628600	Upreg		Upreg
PF3D7_0629000	Upreg		Downreg		Upreg
PF3D7_0629700						Upreg
PF3D7_0707600			Downreg
PF3D7_0708100
PF3D7_0711400	Upreg
PF3D7_0714000			Downreg
PF3D7_0714500						Downreg
PF3D7_0715100
PF3D7_0716400
PF3D7_0717300			Upreg
PF3D7_0724700
PF3D7_0729700
PF3D7_0730300	Downreg
PF3D7_0801300
PF3D7_0802100
PF3D7_0802800
PF3D7_0805200			Downreg
PF3D7_0805400						Downreg
PF3D7_0807000	Downreg
PF3D7_0809700	Downreg
PF3D7_0809900			Downreg
PF3D7_0811300	Downreg		Downreg
PF3D7_0817900
PF3D7_0818100
PF3D7_0818700	Downreg
PF3D7_0819400
PF3D7_0820000	Downreg
PF3D7_0822100	Upreg
PF3D7_0823300
PF3D7_0823500						Downreg
PF3D7_0827800			Upreg
PF3D7_0904200
PF3D7_0906600	Downreg
PF3D7_0909700	Downreg
PF3D7_0912100	Upreg
PF3D7_0914600
PF3D7_0914900
PF3D7_0919000			Downreg
PF3D7_0920200
PF3D7_0923000	Upreg
PF3D7_0924800
PF3D7_0925600
PF3D7_0925700	Downreg
PF3D7_0927200
PF3D7_0929000
PF3D7_0933700	Downreg
PF3D7_0934100
PF3D7_0934400			Downreg
PF3D7_0935400			Downreg
PF3D7_1002300
PF3D7_1003300						Downreg
PF3D7_1006100
PF3D7_1007700	Downreg
PF3D7_1008000						Upreg
PF3D7_1008100					Downreg
PF3D7_1008600			Downreg
PF3D7_1009400			Downreg
PF3D7_1014600					Downreg
PF3D7_1019300	Downreg
PF3D7_1023900
PF3D7_1027400	Downreg
PF3D7_1030000
PF3D7_1033600
PF3D7_1033700	Upreg
PF3D7_1037600			Upreg
PF3D7_1103800
PF3D7_1104200			Upreg
PF3D7_1104700	Upreg				Upreg
PF3D7_1105000	Downreg
PF3D7_1105100
PF3D7_1106000	Upreg				Upreg
PF3D7_1107800			Upreg
PF3D7_1112500
PF3D7_1115200	Upreg		Upreg
PF3D7_1115500
PF3D7_1118600	Downreg				Downreg
PF3D7_1119300
PF3D7_1119500			Upreg
PF3D7_1123000						Upreg
PF3D7_1125300	Upreg
PF3D7_1126400			Upreg
PF3D7_1127800
PF3D7_1128200
PF3D7_1128600
PF3D7_1133400
PF3D7_1134600
PF3D7_1134700						Upreg
PF3D7_1134800					Upreg
PF3D7_1139300			Upreg
PF3D7_1140700
PF3D7_1141800
PF3D7_1143100
PF3D7_1143300			Downreg
PF3D7_1144600	Upreg
PF3D7_1146600
PF3D7_1202900
PF3D7_1203700	Upreg					Upreg
PF3D7_1205500	Downreg		Downreg
PF3D7_1205800
PF3D7_1206600
PF3D7_1209100
PF3D7_1209300
PF3D7_1210200
PF3D7_1210400			Downreg
PF3D7_1212900	Downreg		Downreg
PF3D7_1213200			Downreg		Upreg
PF3D7_1213700	Upreg
PF3D7_1214200
PF3D7_1216900	Upreg
PF3D7_1218300			Downreg
PF3D7_1220900			Downreg
PF3D7_1221000
PF3D7_1222400	Downreg
PF3D7_1222600
PF3D7_1225200			Downreg
PF3D7_1234100						Upreg
PF3D7_1234300			Downreg			Downreg
PF3D7_1235300					Downreg	Upreg
PF3D7_1239200	Downreg
PF3D7_1239300			Upreg		Downreg
PF3D7_1243100			Upreg
PF3D7_1244200			Upreg
PF3D7_1250700
PF3D7_1303800			Downreg
PF3D7_1304700
PF3D7_1304900	Downreg		Downreg
PF3D7_1305200
PF3D7_1307600
PF3D7_1307900
PF3D7_1308100			Downreg
PF3D7_1309800
PF3D7_1311400
PF3D7_1312450
PF3D7_1314900	Downreg					Downreg
PF3D7_1315800
PF3D7_1317200			Upreg
PF3D7_1319600
PF3D7_1320700	Downreg		Downreg
PF3D7_1322100					Downreg
PF3D7_1323300
PF3D7_1326700	Upreg
PF3D7_1328800			Upreg
PF3D7_1329000
PF3D7_1333700	Downreg
PF3D7_1337400
PF3D7_1342700	Upreg
PF3D7_1342900
PF3D7_1350700
PF3D7_1350900
PF3D7_1353500
PF3D7_1357500
PF3D7_1358600
PF3D7_1359200
PF3D7_1362200			Upreg
PF3D7_1364800
PF3D7_1367900
PF3D7_1404000
PF3D7_1406200					Downreg	Upreg
PF3D7_1408200	Upreg				Downreg
PF3D7_1415200	Downreg
PF3D7_1417200					Downreg
PF3D7_1421400			Upreg
PF3D7_1425600
PF3D7_1426100						Upreg
PF3D7_1428800	Upreg
PF3D7_1429200
PF3D7_1433300			Upreg
PF3D7_1434000	Downreg
PF3D7_1437000	Upreg
PF3D7_1439500			Downreg
PF3D7_1440400
PF3D7_1440700
PF3D7_1441400
PF3D7_1441900			Downreg
PF3D7_1443800	Upreg		Upreg
PF3D7_1449300
PF3D7_1449500
PF3D7_1450400
PF3D7_1451400
PF3D7_1451700
PF3D7_1456000
PF3D7_1458600
PF3D7_1458800	Upreg
PF3D7_1463000	Upreg
PF3D7_1463400	Upreg
PF3D7_1464000
PF3D7_1464200
PF3D7_1464400
PF3D7_1465200	Upreg
PF3D7_1466400			Upreg
PF3D7_1468400
PF3D7_1468900			Upreg
PF3D7_1469700	Upreg
PF3D7_1472200						Upreg
PF3D7_1472700
PF3D7_1473900
PF3D7_1475000	Upreg				Upreg
PF3D7_1475600
PF3D7_API04200
PF3D7_API04300
PF3D7_API04400
