# Supplementary material for: Identification of Co-Existing Mutations and Gene Expression Trends Associated With K13-Mediated Artemisinin Resistance in Plasmodium falciparum
Source: Front Genet. 2022 Apr 6;13:824483. doi: 10.3389/fgene.2022.824483 (PMC9019836; doi:10.3389/fgene.2022.824483)
Supplement: Supplementary file 1 [file DataSheet1.zip › Data_files/Supplementary Table 4.xlsx]

## Sheet: New_75_25_cut_off
Gene	Coordinate	Sensitive_samples	Percentage_of_Sensitive_samples		Gene	Coordinate	Resistant_samples	Percentage_of_Resistance_samples	Description	Amino_acid_change
PF3D7_0103300	144142	328	14.3797		PF3D7_0103300	144142	302	84.1226	conserved protein, unknown function	T752M
PF3D7_0107100	295449	469	20.5612		PF3D7_0107100	295449	285	79.3872	conserved protein, unknown function	A495S
PF3D7_0108700	353841	483	21.1749		PF3D7_0108700	353841	282	78.5515	secreted ookinete protein, putative	N791D
PF3D7_0110600	410642	551	24.1561		PF3D7_0110600	410642	289	80.5014	phosphatidylinositol-4-phosphate 5-kinase	L1540V
PF3D7_0202000	104481	452	19.8159		PF3D7_0202000	104481	297	82.7298	knob-associated histidine-rich protein	D290G
PF3D7_0202000	104982	463	20.2981		PF3D7_0202000	104982	297	82.7298	knob-associated histidine-rich protein	D290G
PF3D7_0209000	373325	478	20.9557		PF3D7_0209000	373325	274	76.3231	6-cysteine protein P230	T963I
PF3D7_0209000	373564	405	17.7554		PF3D7_0209000	373564	274	76.3231	6-cysteine protein P230	Q1043K
PF3D7_0210200	414296	429	18.8075		PF3D7_0210200	414296	313	87.1866	conserved Plasmodium protein, unknown function	Y2281F
PF3D7_0212100	485262	396	17.3608		PF3D7_0212100	485262	293	81.6156	conserved Plasmodium protein, unknown function	N609K
PF3D7_0310300	443795	545	23.893		PF3D7_0310300	443795	341	94.9861	phosphoglycerate mutase, putative	T359N
PF3D7_0310400	450624	531	23.2793		PF3D7_0310400	450624	323	89.9721	parasite-infected erythrocyte surface protein	D1042A
PF3D7_0311400	494135	487	21.3503		PF3D7_0311400	494135	314	87.4652	kinase-related protein PKRP, putative	I1725V
PF3D7_0315200	618816	528	24.4671		PF3D7_0315200	618816	292	81.337	circumsporozoite- and TRAP-related protein	S782N
PF3D7_0315300	626846	513	22.4901		PF3D7_0315300	626846	296	82.4513	conserved Plasmodium protein, unknown function	M708R
PF3D7_0402000	114988	503	23.3086		PF3D7_0402000	114988	341	94.9861	Plasmodium exported protein (PHISTa), unknown function	D300E
PF3D7_0404600	249888	357	16.5431		PF3D7_0404600	249888	270	75.2089	conserved Plasmodium membrane protein, unknown function	Y720H
PF3D7_0406900	354245	397	18.3967		PF3D7_0406900	354245	301	83.844	conserved Plasmodium protein, unknown function	A1670T
PF3D7_0407800	390556	450	20.8526		PF3D7_0407800	390556	306	85.2368	protein CINCH	D1878A
PF3D7_0418700	842126	475	22.0111		PF3D7_0418700	842126	281	78.273	RNA-binding protein NOB1, putative	D311Y
PF3D7_0419400	862155	481	22.2892		PF3D7_0419400	862155	286	79.6657	conserved Plasmodium protein, unknown function	N1386K
PF3D7_0422500	1036104	535	24.7915		PF3D7_0422500	1036104	297	82.7298	pre-mRNA-splicing helicase BRR2, putative	N2259S
PF3D7_0423600	1063598	525	24.3281		PF3D7_0423600	1063598	277	77.1588	conserved Plasmodium protein, unknown function	N1011Y
PF3D7_0423600	1063611	513	23.772		PF3D7_0423600	1063611	276	76.8802	conserved Plasmodium protein, unknown function	K1006N
PF3D7_0424200	1090703	402	18.6284		PF3D7_0424200	1090703	277	77.1588	reticulocyte binding protein homologue 4	L143I
PF3D7_0502800	122506	342	14.9934		PF3D7_0502800	122506	273	76.0446	DnaJ protein, putative	V20I
PF3D7_0508100	333519	490	21.4818		PF3D7_0508100	333519	328	91.3649	SET domain protein, putative	N614H
PF3D7_0509800	413391	483	21.1749		PF3D7_0509800	413391	296	82.4513	phosphatidylinositol 4-kinase	D1042Y
PF3D7_0509800	413394	485	21.2626		PF3D7_0509800	413394	294	81.8942	phosphatidylinositol 4-kinase	D1043N
PF3D7_0509800	413397	486	21.3064		PF3D7_0509800	413397	293	81.6156	phosphatidylinositol 4-kinase	D1044Y
PF3D7_0512700	547399	446	19.5528		PF3D7_0512700	547399	277	77.1588	orotate phosphoribosyltransferase	S61C
PF3D7_0515300	630271	420	18.413		PF3D7_0515300	630271	280	77.9944	phosphatidylinositol 3-kinase	Q431K
PF3D7_0515700	654113	510	22.3586		PF3D7_0515700	654113	307	85.5153	glideosome-associated protein 40, putative	D408E
PF3D7_0516100	669118	505	22.1394		PF3D7_0516100	669118	272	75.766	cation-transporting ATPase 1	Y545N
PF3D7_0516800	702057	547	23.9807		PF3D7_0516800	702057	279	77.7159	AP2 domain transcription factor AP2-O2, putative	I1734V
PF3D7_0520800	852479	87	3.81412		PF3D7_0520800	852479	285	79.3872	conserved protein, unknown function	S1183N
PF3D7_0522400	908569	466	20.4296		PF3D7_0522400	908569	338	94.1504	conserved Plasmodium protein, unknown function	E172V
PF3D7_0522400	920718	433	18.9829		PF3D7_0522400	920718	320	89.1365	conserved Plasmodium protein, unknown function	Y4166F
PF3D7_0522400	923033	134	5.87462		PF3D7_0522400	923033	304	84.6797	conserved Plasmodium protein, unknown function	S4938A
PF3D7_0522400	924826	132	5.78694		PF3D7_0522400	924826	302	84.1226	conserved Plasmodium protein, unknown function	H5535Q
PF3D7_0527500	1144245	552	24.1999		PF3D7_0527500	1144245	294	81.8942	Hsc70-interacting protein	E88G
PF3D7_0603800	157185	498	23.0769		PF3D7_0603800	157185	305	84.9582	centrosomal protein CEP76, putative	E676
PF3D7_0604100	175052	513	23.772		PF3D7_0604100	175052	321	89.415	AP2 domain transcription factor	K730R
PF3D7_0604300	182749	530	24.5598		PF3D7_0604300	182749	273	76.0446	conserved Plasmodium protein, unknown function	N178K
PF3D7_0604500	195934	487	22.5672		PF3D7_0604500	195934	279	77.7159	GYF domain-containing protein, putative	N2308S
PF3D7_0607700	322925	451	20.899		PF3D7_0607700	322925	275	76.6017	conserved Plasmodium protein, unknown function	R729K
PF3D7_0611800	497159	518	24.0037		PF3D7_0611800	497159	329	91.6435	conserved Plasmodium protein, unknown function	S1328G
PF3D7_0611800	497161	519	24.05		PF3D7_0611800	497161	329	91.6435	conserved Plasmodium protein, unknown function	N1327S
PF3D7_0612700	526264	472	21.8721		PF3D7_0612700	526264	310	86.351	6-cysteine protein P12	L256S
PF3D7_0615400	638039	464	21.5014		PF3D7_0615400	638039	307	85.5153	ribonuclease, putative	M712I
PF3D7_0615400	638394	505	23.4013		PF3D7_0615400	638394	329	91.6435	ribonuclease, putative	N594I
PF3D7_0623900	977480	375	17.3772		PF3D7_0623900	977480	285	79.3872	ribonuclease H2 subunit A, putative	Y100H
PF3D7_0624800	1012526	512	23.7257		PF3D7_0624800	1012526	294	81.8942	conserved Plasmodium protein, unknown function	L260I
PF3D7_0627800	1115440	430	19.9259		PF3D7_0627800	1115440	324	90.2507	acetyl-CoA synthetase, putative	T700A
PF3D7_0628100	1126738	417	19.3234		PF3D7_0628100	1126738	336	93.5933	HECT-domain (ubiquitin-transferase), putative	R8976I
PF3D7_0628100	1127634	387	17.9333		PF3D7_0628100	1127634	336	93.5933	HECT-domain (ubiquitin-transferase), putative	L8677F
PF3D7_0628100	1128843	397	18.3967		PF3D7_0628100	1128843	336	93.5933	HECT-domain (ubiquitin-transferase), putative	N8274K
PF3D7_0628100	1131568	402	18.6284		PF3D7_0628100	1131568	332	92.4791	HECT-domain (ubiquitin-transferase), putative	C7366S
PF3D7_0628100	1131844	382	17.7016		PF3D7_0628100	1131844	331	92.2006	HECT-domain (ubiquitin-transferase), putative	H7274R
PF3D7_0628100	1136861	397	18.3967		PF3D7_0628100	1136861	335	93.3148	HECT-domain (ubiquitin-transferase), putative	L5602M
PF3D7_0628100	1148312	490	22.7062		PF3D7_0628100	1148312	331	92.2006	HECT-domain (ubiquitin-transferase), putative	I1785V
PF3D7_0629300	1205383	526	24.3744		PF3D7_0629300	1205383	320	89.1365	phospholipase, putative	R65L
PF3D7_0629700	1222255	509	23.5867		PF3D7_0629700	1222255	308	85.7939	SET domain protein, putative	M105I
PF3D7_0629700	1222260	490	22.7062		PF3D7_0629700	1222260	307	85.5153	SET domain protein, putative	N107I
PF3D7_0629700	1231272	488	22.6135		PF3D7_0629700	1231272	319	88.8579	SET domain protein, putative	M3111T
PF3D7_0629700	1232694	379	17.5626		PF3D7_0629700	1232694	320	89.1365	SET domain protein, putative	G3585V
PF3D7_0629700	1234571	378	17.5162		PF3D7_0629700	1234571	315	87.7437	SET domain protein, putative	V4211L
PF3D7_0629700	1237628	362	16.7748		PF3D7_0629700	1237628	315	87.7437	SET domain protein, putative	D5230H
PF3D7_0703500	137113	481	21.0872		PF3D7_0703500	137113	299	83.2869	erythrocyte membrane-associated antigen	N503S
PF3D7_0703500	137114	480	21.0434		PF3D7_0703500	137114	299	83.2869	erythrocyte membrane-associated antigen	N503K
PF3D7_0703500	137119	548	24.0246		PF3D7_0703500	137119	299	83.2869	erythrocyte membrane-associated antigen	T505I
PF3D7_0709000	405362	350	15.3441		PF3D7_0709000	405362	336	93.5933	chloroquine resistance transporter	N326S
PF3D7_0709000	405600	534	23.4108		PF3D7_0709000	405600	344	95.8217	chloroquine resistance transporter	I356T
PF3D7_0710000	456532	548	24.0246		PF3D7_0710000	456532	286	79.6657	conserved Plasmodium protein, unknown function	Q655H
PF3D7_0721000	904783	246	10.7847		PF3D7_0721000	904783	277	77.1588	conserved Plasmodium membrane protein, unknown function	G214E
PF3D7_0722000	941975	379	16.6155		PF3D7_0722000	941975	339	94.429	conserved Plasmodium protein, unknown function	Y67F
PF3D7_0722200	948100	359	15.7387		PF3D7_0722200	948100	339	94.429	rhoptry-associated leucine zipper-like protein 1	L580V
PF3D7_0722300	951238	349	15.3003		PF3D7_0722300	951238	329	91.6435	ubiquitin carboxyl-terminal hydrolase, putative	Y626S
PF3D7_0723800	998046	557	24.4191		PF3D7_0723800	998046	287	79.9443	conserved Plasmodium protein, unknown function	M1605I
PF3D7_0723800	998051	548	24.0246		PF3D7_0723800	998051	287	79.9443	conserved Plasmodium protein, unknown function	N1607S
PF3D7_0723800	998063	427	18.7199		PF3D7_0723800	998063	286	79.6657	conserved Plasmodium protein, unknown function	N1611S
PF3D7_0723900	1002427	277	12.1438		PF3D7_0723900	1002427	304	84.6797	RNA-binding protein, putative	Q774E
PF3D7_0723900	1002433	368	16.1333		PF3D7_0723900	1002433	304	84.6797	RNA-binding protein, putative	E772Q
PF3D7_0723900	1002547	280	12.2753		PF3D7_0723900	1002547	303	84.4011	RNA-binding protein, putative	E734K
PF3D7_0724100	1013985	407	17.8431		PF3D7_0724100	1013985	317	88.3008	conserved Plasmodium protein, unknown function	E774D
PF3D7_0724100	1013987	406	17.7992		PF3D7_0724100	1013987	317	88.3008	conserved Plasmodium protein, unknown function	E774K
PF3D7_0724100	1013995	406	17.7992		PF3D7_0724100	1013995	317	88.3008	conserved Plasmodium protein, unknown function	R771K
PF3D7_0727900	1185472	544	23.8492		PF3D7_0727900	1185472	343	95.5432	conserved Plasmodium protein, unknown function	Y358H
PF3D7_0802600	184699	497	23.0306		PF3D7_0802600	184699	333	92.7577	adenylyl cyclase beta	A1264T
PF3D7_0804500	252120	518	24.0037		PF3D7_0804500	252120	328	91.3649	conserved Plasmodium membrane protein, unknown function	V680F
PF3D7_0804500	260304	390	18.0723		PF3D7_0804500	260304	306	85.2368	conserved Plasmodium membrane protein, unknown function	N3408D
PF3D7_0806300	339302	532	24.6525		PF3D7_0806300	339302	339	94.429	ferlin-like protein, putative	D1318G
PF3D7_0808000	406188	417	19.3234		PF3D7_0808000	406188	322	89.6936	conserved Plasmodium protein, unknown function	R398I
PF3D7_0809600	490710	396	18.3503		PF3D7_0809600	490710	275	76.6017	peptidase family C50, putative	R2225C
PF3D7_0809600	497184	402	18.6284		PF3D7_0809600	497184	334	93.0362	peptidase family C50, putative	I67L
PF3D7_0809800	504966	448	20.76		PF3D7_0809800	504966	283	78.8301	conserved Plasmodium protein, unknown function	E578A
PF3D7_0809900	511014	409	18.9527		PF3D7_0809900	511014	287	79.9443	JmjC domain-containing protein, putative	S472L
PF3D7_0817300	788831	275	12.7433		PF3D7_0817300	788831	299	83.2869	conserved Plasmodium protein, unknown function	N262K
PF3D7_0817300	788833	266	12.3262		PF3D7_0817300	788833	299	83.2869	conserved Plasmodium protein, unknown function	N262Y
PF3D7_0817300	788834	265	12.2799		PF3D7_0817300	788834	299	83.2869	conserved Plasmodium protein, unknown function	N261K
PF3D7_0817300	789468	284	13.1603		PF3D7_0817300	789468	304	84.6797	conserved Plasmodium protein, unknown function	K50R
PF3D7_0819500	883380	388	17.9796		PF3D7_0819500	883380	275	76.6017	conserved protein, unknown function	V253D
PF3D7_0822700	1001152	534	24.7451		PF3D7_0822700	1001152	272	75.766	thrombospondin-related protein 1, putative	Q868H
PF3D7_0823500	1037537	509	23.5867		PF3D7_0823500	1037537	320	89.1365	inner membrane complex protein 1i, putative	G358R
PF3D7_0826100	1134082	497	23.0306		PF3D7_0826100	1134082	298	83.0084	HECT-like E3 ubiquitin ligase, putative	T1688S
PF3D7_0831300	1341143	526	24.3744		PF3D7_0831300	1341143	336	93.5933	Plasmodium exported protein, unknown function	D435N
PF3D7_0831400	1345087	487	22.5672		PF3D7_0831400	1345087	288	80.2228	Plasmodium exported protein, unknown function	R76H
PF3D7_0904600	215106	493	22.8452		PF3D7_0904600	215106	286	79.6657	ubiquitin specific protease, putative	N864K
PF3D7_0910200	465058	522	24.1891		PF3D7_0910200	465058	294	81.8942	conserved Plasmodium protein, unknown function	A167V
PF3D7_0910800	495417	431	19.9722		PF3D7_0910800	495417	320	89.1365	cytosolic Fe-S cluster assembly factor NBP35, putative	N419Y
PF3D7_0911300	513045	512	23.7257		PF3D7_0911300	513045	316	88.0223	cysteine repeat modular protein 1	Y527N
PF3D7_0913300	577864	341	15.8017		PF3D7_0913300	577864	270	75.2089	conserved protein, unknown function	N346S
PF3D7_0914000	599655	297	13.7627		PF3D7_0914000	599655	279	77.7159	pseudouridylate synthase, putative	E654D
PF3D7_0914200	609405	532	24.6525		PF3D7_0914200	609405	335	93.3148	phospholipid or glycerol acyltransferase, putative	S148P
PF3D7_0917000	707294	451	20.899		PF3D7_0917000	707294	293	81.6156	merozoite organizing protein	K1593N
PF3D7_0918400	759063	480	22.2428		PF3D7_0918400	759063	337	93.8719	conserved Plasmodium protein, unknown function	I1422K
PF3D7_0918700	771391	338	15.6627		PF3D7_0918700	771391	273	76.0446	conserved Plasmodium protein, unknown function	A647D
PF3D7_0919700	803480	178	8.24838		PF3D7_0919700	803480	286	79.6657	pyridoxal phosphate homeostasis protein, putative	Y151F
PF3D7_0919800	804746	281	13.0213		PF3D7_0919800	804746	295	82.1727	TLD domain-containing protein	P970S
PF3D7_0924000	973634	281	13.0213		PF3D7_0924000	973634	314	87.4652	patatin-like phospholipase, putative	K363E
PF3D7_0924000	973647	281	13.0213		PF3D7_0924000	973647	314	87.4652	patatin-like phospholipase, putative	G367E
PF3D7_0924000	973686	279	12.9286		PF3D7_0924000	973686	312	86.9081	patatin-like phospholipase, putative	I380N
PF3D7_0924400	992074	435	20.1576		PF3D7_0924400	992074	311	86.6295	conserved Plasmodium protein, unknown function	N966S
PF3D7_0926100	1054848	229	10.6117		PF3D7_0926100	1054848	314	87.4652	protein kinase, putative	M990K
PF3D7_0926100	1055456	212	9.82391		PF3D7_0926100	1055456	318	88.5794	protein kinase, putative	D787E
PF3D7_0926800	1095214	507	23.494		PF3D7_0926800	1095214	270	75.2089	conserved Plasmodium protein, unknown function	M436I
PF3D7_0927200	1112406	468	21.6867		PF3D7_0927200	1112406	298	83.0084	zinc finger protein, putative	G1545V
PF3D7_0930300	1202706	517	23.9574		PF3D7_0930300	1202706	276	76.8802	merozoite surface protein 1	D299N
PF3D7_1001600	87272	394	18.2576		PF3D7_1001600	87272	277	77.1588	exported lipase 2	G520R
PF3D7_1004200	195262	450	20.8526		PF3D7_1004200	195262	348	96.9359	WD repeat-containing protein, putative	D565H
PF3D7_1006000	257179	331	15.3383		PF3D7_1006000	257179	275	76.6017	IMP1-like protein, putative	R174K
PF3D7_1006000	257183	332	15.3846		PF3D7_1006000	257183	275	76.6017	IMP1-like protein, putative	E173K
PF3D7_1006000	257185	333	15.431		PF3D7_1006000	257185	275	76.6017	IMP1-like protein, putative	R172K
PF3D7_1006000	257198	328	15.1993		PF3D7_1006000	257198	275	76.6017	IMP1-like protein, putative	E168K
PF3D7_1006000	257201	329	15.2456		PF3D7_1006000	257201	275	76.6017	IMP1-like protein, putative	E167K
PF3D7_1006000	257207	327	15.1529		PF3D7_1006000	257207	275	76.6017	IMP1-like protein, putative	L165I
PF3D7_1007900	317873	415	19.2308		PF3D7_1007900	317873	334	93.0362	eukaryotic translation initiation factor 3 subunit D, putative	V409I
PF3D7_1008000	321704	533	24.6988		PF3D7_1008000	321704	279	77.7159	histone deacetylase 2	E232K
PF3D7_1008000	324245	264	12.2335		PF3D7_1008000	324245	279	77.7159	histone deacetylase 2	D1079Y
PF3D7_1012700	490648	192	8.89713		PF3D7_1012700	490648	279	77.7159	NLI interacting factor-like phosphatase, putative	Y1133N
PF3D7_1012700	490720	186	8.61909		PF3D7_1012700	490720	281	78.273	NLI interacting factor-like phosphatase, putative	V1157L
PF3D7_1012900	497461	210	9.73123		PF3D7_1012900	497461	313	87.1866	autophagy-related protein 18	T38I
PF3D7_1013400	522143	420	19.4625		PF3D7_1013400	522143	292	81.337	conserved Plasmodium protein, unknown function	F37S
PF3D7_1017700	709705	460	21.316		PF3D7_1017700	709705	274	76.3231	conserved Plasmodium protein, unknown function	E67Q
PF3D7_1017700	709708	454	21.038		PF3D7_1017700	709708	274	76.3231	conserved Plasmodium protein, unknown function	D68H
PF3D7_1021700	877757	511	23.6793		PF3D7_1021700	877757	271	75.4875	conserved Plasmodium membrane protein, unknown function	N5519D
PF3D7_1021700	877765	488	22.6135		PF3D7_1021700	877765	271	75.4875	conserved Plasmodium membrane protein, unknown function	H5516L
PF3D7_1021700	885314	214	9.91659		PF3D7_1021700	885314	299	83.2869	conserved Plasmodium membrane protein, unknown function	N3000D
PF3D7_1025000	1045876	487	22.5672		PF3D7_1025000	1045876	280	77.9944	Eps15-like protein	Q932E
PF3D7_1031300	1260610	535	24.7915		PF3D7_1031300	1260610	289	80.5014	SAE2 domain-containing protein, putative	G101S
PF3D7_1031300	1260611	533	24.6988		PF3D7_1031300	1260611	289	80.5014	SAE2 domain-containing protein, putative	G101D
PF3D7_1031300	1260615	533	24.6988		PF3D7_1031300	1260615	289	80.5014	SAE2 domain-containing protein, putative	N102K
PF3D7_1031300	1260616	537	24.8842		PF3D7_1031300	1260616	289	80.5014	SAE2 domain-containing protein, putative	V103I
PF3D7_1031800	1282505	434	20.1112		PF3D7_1031800	1282505	292	81.337	conserved protein, unknown function	T393K
PF3D7_1102500	120772	483	22.3818		PF3D7_1102500	120772	302	84.1226	gametocyte exported protein 2	A172V
PF3D7_1104900	218616	508	23.5403		PF3D7_1104900	218616	332	92.4791	calcium/calmodulin-dependent protein kinase, putative	Q1264H
PF3D7_1109900	397160	419	19.4161		PF3D7_1109900	397160	275	76.6017	60S ribosomal protein L36	I13L
PF3D7_1113000	495852	523	24.2354		PF3D7_1113000	495852	332	92.4791	conserved Plasmodium protein, unknown function	S1168F
PF3D7_1113200	517587	503	23.3086		PF3D7_1113200	517587	305	84.9582	conserved Plasmodium protein, unknown function	I93V
PF3D7_1115900	601136	468	21.6867		PF3D7_1115900	601136	287	79.9443	palmitoyltransferase DHHC9	A167V
PF3D7_1119100	721435	533	24.6988		PF3D7_1119100	721435	330	91.922	tRNA m(1)G methyltransferase, putative	K148N
PF3D7_1119900	751332	431	19.9722		PF3D7_1119900	751332	274	76.3231	protein transport protein SEC16, putative	E727D
PF3D7_1120700	785839	434	20.1112		PF3D7_1120700	785839	302	84.1226	conserved Plasmodium protein, unknown function	K838E
PF3D7_1122600	868077	467	21.6404		PF3D7_1122600	868077	320	89.1365	conserved Plasmodium protein, unknown function	I1786F
PF3D7_1127800	1078405	518	24.0037		PF3D7_1127800	1078405	286	79.6657	TFIIS central domain-containing protein, putative	S1049F
PF3D7_1128900	1119823	429	19.8795		PF3D7_1128900	1119823	332	92.4791	conserved protein, unknown function	G452R
PF3D7_1129300	1135358	538	24.9305		PF3D7_1129300	1135358	337	93.8719	conserved Plasmodium protein, unknown function	G493R
PF3D7_1130700	1182536	532	24.6525		PF3D7_1130700	1182536	270	75.2089	structural maintenance of chromosomes protein 1, putative	D1027E
PF3D7_1130700	1182537	538	24.9305		PF3D7_1130700	1182537	270	75.2089	structural maintenance of chromosomes protein 1, putative	D1027G
PF3D7_1130700	1182538	536	24.8378		PF3D7_1130700	1182538	270	75.2089	structural maintenance of chromosomes protein 1, putative	D1027N
PF3D7_1132000	1242038	527	24.4208		PF3D7_1132000	1242038	318	88.5794	ubiquitin-like protein, putative	M713I
PF3D7_1132000	1242264	527	24.4208		PF3D7_1132000	1242264	286	79.6657	ubiquitin-like protein, putative	I789F
PF3D7_1133900	1315023	287	13.2994		PF3D7_1133900	1315023	298	83.0084	conserved Plasmodium protein, unknown function	V516F
PF3D7_1134500	1344997	452	20.9453		PF3D7_1134500	1344997	296	82.4513	alpha/beta hydrolase, putative	I232T
PF3D7_1139300	1558537	519	24.05		PF3D7_1139300	1558537	294	81.8942	AP2 domain transcription factor, putative	N2121Y
PF3D7_1139300	1558578	344	15.9407		PF3D7_1139300	1558578	288	80.2228	AP2 domain transcription factor, putative	S2107Y
PF3D7_1143100	1722497	429	19.8795		PF3D7_1143100	1722497	284	79.1086	AP2 domain transcription factor AP2-O, putative	P789S
PF3D7_1143100	1722502	420	19.4625		PF3D7_1143100	1722502	284	79.1086	AP2 domain transcription factor AP2-O, putative	M787T
PF3D7_1143100	1722507	498	23.0769		PF3D7_1143100	1722507	289	80.5014	AP2 domain transcription factor AP2-O, putative	M785I
PF3D7_1143100	1722509	481	22.2892		PF3D7_1143100	1722509	289	80.5014	AP2 domain transcription factor AP2-O, putative	M785V
PF3D7_1206300	282362	496	22.9842		PF3D7_1206300	282362	273	76.0446	conserved Plasmodium protein, unknown function	P2314Q
PF3D7_1209500	441340	326	15.1066		PF3D7_1209500	441340	326	90.8078	cGMP-specific 3',5'-cyclic phosphodiesterase alpha	S506L
PF3D7_1211300	501753	519	24.05		PF3D7_1211300	501753	317	88.3008	DNA helicase MCM8, putative	Y130N
PF3D7_1211300	501758	469	21.7331		PF3D7_1211300	501758	288	80.2228	DNA helicase MCM8, putative	N128T
PF3D7_1211300	501774	482	22.3355		PF3D7_1211300	501774	293	81.6156	DNA helicase MCM8, putative	K123E
PF3D7_1211300	501783	480	22.2428		PF3D7_1211300	501783	293	81.6156	DNA helicase MCM8, putative	K120E
PF3D7_1216900	672682	535	24.7915		PF3D7_1216900	672682	321	89.415	DNA-binding chaperone, putative	D746N
PF3D7_1218100	706938	363	16.8211		PF3D7_1218100	706938	308	85.7939	conserved Plasmodium protein, unknown function	L238V
PF3D7_1218200	710119	332	15.3846		PF3D7_1218200	710119	292	81.337	symplekin domain-containing protein, putative	M1849I
PF3D7_1219000	748752	389	18.0259		PF3D7_1219000	748752	280	77.9944	formin 2	K917N
PF3D7_1219000	748758	377	17.4699		PF3D7_1219000	748758	280	77.9944	formin 2	K919N
PF3D7_1219000	748761	364	16.8675		PF3D7_1219000	748761	278	77.4373	formin 2	K920N
PF3D7_1222400	891962	308	14.2725		PF3D7_1222400	891962	310	86.351	AP2 domain transcription factor	S461N
PF3D7_1222400	892564	419	19.4161		PF3D7_1222400	892564	318	88.5794	AP2 domain transcription factor	H662N
PF3D7_1222400	895047	250	11.5848		PF3D7_1222400	895047	320	89.1365	AP2 domain transcription factor	Q1489H
PF3D7_1223500	954521	462	21.4087		PF3D7_1223500	954521	336	93.5933	conserved Plasmodium protein, unknown function	K2150T
PF3D7_1224200	982070	525	24.3281		PF3D7_1224200	982070	326	90.8078	BRO1 domain-containing protein, putative	K257R
PF3D7_1224800	1010085	234	10.8434		PF3D7_1224800	1010085	300	83.5655	conserved protein, unknown function	N266I
PF3D7_1228200	1144984	489	22.6599		PF3D7_1228200	1144984	280	77.9944	conserved Plasmodium protein, unknown function	S442N
PF3D7_1244400	1862111	514	23.8184		PF3D7_1244400	1862111	338	94.1504	RNA-binding protein, putative	D819G
PF3D7_1244900	1877223	517	23.9574		PF3D7_1244900	1877223	318	88.5794	conserved Plasmodium protein, unknown function	K62I
PF3D7_1246000	1913168	513	23.772		PF3D7_1246000	1913168	326	90.8078	conserved Plasmodium protein, unknown function	Q238K
PF3D7_1306600	316477	560	24.5506		PF3D7_1306600	316477	348	96.9359	V-type proton ATPase subunit H, putative	E38G
PF3D7_1308400	374878	457	20.0351		PF3D7_1308400	374878	347	96.6574	conserved Plasmodium protein, unknown function	S5685A
PF3D7_1312800	540990	391	17.1416		PF3D7_1312800	540990	319	88.8579	conserved Plasmodium protein, unknown function	A933E
PF3D7_1313100	562111	386	16.9224		PF3D7_1313100	562111	279	77.7159	conserved Plasmodium protein, unknown function	D1943H
PF3D7_1313100	562683	316	13.8536		PF3D7_1313100	562683	294	81.8942	conserved Plasmodium protein, unknown function	R2133S
PF3D7_1317200	722941	481	21.0872		PF3D7_1317200	722941	311	86.6295	AP2 domain transcription factor AP2-FG, putative	D327E
PF3D7_1317200	727913	500	21.9202		PF3D7_1317200	727913	344	95.8217	AP2 domain transcription factor AP2-FG, putative	N1985Y
PF3D7_1317200	727925	379	16.6155		PF3D7_1317200	727925	310	86.351	AP2 domain transcription factor AP2-FG, putative	N1989Y
PF3D7_1317200	727926	379	16.6155		PF3D7_1317200	727926	311	86.6295	AP2 domain transcription factor AP2-FG, putative	N1989I
PF3D7_1317900	742878	558	24.463		PF3D7_1317900	742878	311	86.6295	nucleolar complex protein 4, putative	E658A
PF3D7_1318100	748395	264	11.5739		PF3D7_1318100	748395	342	95.2646	ferredoxin	D193Y
PF3D7_1318300	754133	261	11.4423		PF3D7_1318300	754133	341	94.9861	conserved Plasmodium protein, unknown function	T75I
PF3D7_1320000	830824	490	21.4818		PF3D7_1320000	830824	354	98.6072	golgi protein 1	D431N
PF3D7_1321500	894322	524	22.9724		PF3D7_1321500	894322	340	94.7075	3',5'-cyclic nucleotide phosphodiesterase beta	G154E
PF3D7_1328500	1205951	258	11.3108		PF3D7_1328500	1205951	316	88.0223	alpha/beta-hydrolase, putative	N417S
PF3D7_1328500	1205955	260	11.3985		PF3D7_1328500	1205955	316	88.0223	alpha/beta-hydrolase, putative	N416H
PF3D7_1328500	1205960	260	11.3985		PF3D7_1328500	1205960	316	88.0223	alpha/beta-hydrolase, putative	S414N
PF3D7_1328500	1205961	260	11.3985		PF3D7_1328500	1205961	316	88.0223	alpha/beta-hydrolase, putative	S414G
PF3D7_1328500	1205963	261	11.4423		PF3D7_1328500	1205963	316	88.0223	alpha/beta-hydrolase, putative	S413N
PF3D7_1328500	1205964	284	12.4507		PF3D7_1328500	1205964	322	89.6936	alpha/beta-hydrolase, putative	S413G
PF3D7_1328500	1205965	258	11.3108		PF3D7_1328500	1205965	314	87.4652	alpha/beta-hydrolase, putative	H412Q
PF3D7_1328500	1205967	433	18.9829		PF3D7_1328500	1205967	313	87.1866	alpha/beta-hydrolase, putative	H412N
PF3D7_1328500	1205975	359	15.7387		PF3D7_1328500	1205975	313	87.1866	alpha/beta-hydrolase, putative	N409S
PF3D7_1328500	1205979	358	15.6949		PF3D7_1328500	1205979	314	87.4652	alpha/beta-hydrolase, putative	N408H
PF3D7_1328500	1205987	232	10.171		PF3D7_1328500	1205987	312	86.9081	alpha/beta-hydrolase, putative	N405T
PF3D7_1328500	1205991	231	10.1271		PF3D7_1328500	1205991	312	86.9081	alpha/beta-hydrolase, putative	N404H
PF3D7_1328500	1205992	233	10.2148		PF3D7_1328500	1205992	312	86.9081	alpha/beta-hydrolase, putative	K403N
PF3D7_1328500	1205993	233	10.2148		PF3D7_1328500	1205993	312	86.9081	alpha/beta-hydrolase, putative	K403R
PF3D7_1328500	1205999	234	10.2587		PF3D7_1328500	1205999	312	86.9081	alpha/beta-hydrolase, putative	N401S
PF3D7_1328500	1206003	234	10.2587		PF3D7_1328500	1206003	312	86.9081	alpha/beta-hydrolase, putative	N400H
PF3D7_1328500	1206016	230	10.0833		PF3D7_1328500	1206016	312	86.9081	alpha/beta-hydrolase, putative	S395R
PF3D7_1328500	1206017	230	10.0833		PF3D7_1328500	1206017	312	86.9081	alpha/beta-hydrolase, putative	S395N
PF3D7_1335900	1466346	472	21.8721		PF3D7_1335900	1466346	307	85.5153	thrombospondin-related anonymous protein	V92I
PF3D7_1337700	1526523	384	16.8347		PF3D7_1337700	1526523	274	76.3231	phosphoinositide-binding protein PH2	A226D
PF3D7_1342600	1675241	531	23.2793		PF3D7_1342600	1675241	346	96.3788	myosin A	G387S
PF3D7_1343700	1725259	0	0		PF3D7_1343700	1725259	274	76.3231	kelch protein K13	C580Y
PF3D7_1343700	1726571	517	22.6655		PF3D7_1343700	1726571	299	83.2869	kelch protein K13	L143M
PF3D7_1343800	1744605	373	16.3525		PF3D7_1343800	1744605	305	84.9582	conserved Plasmodium protein, unknown function	S2961N
PF3D7_1343800	1751770	241	10.5655		PF3D7_1343800	1751770	295	82.1727	conserved Plasmodium protein, unknown function	L573F
PF3D7_1344300	1775206	276	12.1		PF3D7_1344300	1775206	314	87.4652	zinc finger protein, putative	P1117L
PF3D7_1344300	1776808	548	24.0246		PF3D7_1344300	1776808	354	98.6072	zinc finger protein, putative	N583S
PF3D7_1344700	1793121	229	10.0395		PF3D7_1344700	1793121	321	89.415	conserved Plasmodium protein, unknown function	I549T
PF3D7_1345400	1821294	284	12.4507		PF3D7_1345400	1821294	282	78.5515	conserved Plasmodium protein, unknown function	D3H
PF3D7_1346400	1856758	384	16.8347		PF3D7_1346400	1856758	325	90.5292	VPS13 domain-containing protein, putative	S1287R
PF3D7_1346400	1862741	151	6.6199		PF3D7_1346400	1862741	295	82.1727	VPS13 domain-containing protein, putative	D3282H
PF3D7_1347200	1889940	281	12.3192		PF3D7_1347200	1889940	321	89.415	nucleoside transporter 1	F394L
PF3D7_1349100	1970085	486	21.3064		PF3D7_1349100	1970085	302	84.1226	nucleoside diphosphate hydrolase, putative	I155M
PF3D7_1349500	1988624	189	8.28584		PF3D7_1349500	1988624	302	84.1226	conserved Plasmodium protein, unknown function	D2331N
PF3D7_1349500	1991902	394	17.2731		PF3D7_1349500	1991902	341	94.9861	conserved Plasmodium protein, unknown function	I1238T
PF3D7_1350500	2015894	316	13.8536		PF3D7_1350500	2015894	325	90.5292	conserved Plasmodium protein, unknown function	D970N
PF3D7_1354800	2182257	564	24.726		PF3D7_1354800	2182257	308	85.7939	metacaspase-1	N181K
PF3D7_1355600	2203021	360	15.7826		PF3D7_1355600	2203021	300	83.5655	PhIL1 interacting protein PIP1	H427N
PF3D7_1358100	2307475	521	24.1427		PF3D7_1358100	2307475	326	90.8078	Sas10 domain-containing protein, putative	D56N
PF3D7_1359600	2373333	193	8.4612		PF3D7_1359600	2373333	288	80.2228	conserved Plasmodium protein, unknown function	L484F
PF3D7_1359600	2373848	240	10.5217		PF3D7_1359600	2373848	315	87.7437	conserved Plasmodium protein, unknown function	D656G
PF3D7_1359700	2383820	485	21.2626		PF3D7_1359700	2383820	328	91.3649	conserved Plasmodium protein, unknown function	D886N
PF3D7_1359700	2383955	163	7.14599		PF3D7_1359700	2383955	275	76.6017	conserved Plasmodium protein, unknown function	D931Y
PF3D7_1359700	2383958	167	7.32135		PF3D7_1359700	2383958	275	76.6017	conserved Plasmodium protein, unknown function	I932V
PF3D7_1359700	2383962	167	7.32135		PF3D7_1359700	2383962	273	76.0446	conserved Plasmodium protein, unknown function	K933T
PF3D7_1359700	2383967	168	7.36519		PF3D7_1359700	2383967	273	76.0446	conserved Plasmodium protein, unknown function	D935N
PF3D7_1359700	2383970	163	7.14599		PF3D7_1359700	2383970	271	75.4875	conserved Plasmodium protein, unknown function	D936Y
PF3D7_1359700	2384013	195	8.54888		PF3D7_1359700	2384013	283	78.8301	conserved Plasmodium protein, unknown function	N950I
PF3D7_1359700	2384015	193	8.4612		PF3D7_1359700	2384015	283	78.8301	conserved Plasmodium protein, unknown function	D951N
PF3D7_1359700	2384016	196	8.59272		PF3D7_1359700	2384016	283	78.8301	conserved Plasmodium protein, unknown function	D951A
PF3D7_1359700	2384026	201	8.81192		PF3D7_1359700	2384026	282	78.5515	conserved Plasmodium protein, unknown function	N954K
PF3D7_1359700	2384027	215	9.42569		PF3D7_1359700	2384027	285	79.3872	conserved Plasmodium protein, unknown function	D955H
PF3D7_1364400	2585567	459	20.1228		PF3D7_1364400	2585567	324	90.2507	conserved Plasmodium protein, unknown function	D179G
PF3D7_1401700	66522	526	24.3744		PF3D7_1401700	66522	329	91.6435	conserved Plasmodium protein, unknown function	I187T
PF3D7_1403800	138569	431	19.9722		PF3D7_1403800	138569	303	84.4011	nuclear formin-like protein MISFIT, putative	T864A
PF3D7_1408200	303532	449	20.8063		PF3D7_1408200	303532	293	81.6156	AP2 domain transcription factor AP2-G2, putative	D768N
PF3D7_1408200	303541	448	20.76		PF3D7_1408200	303541	293	81.6156	AP2 domain transcription factor AP2-G2, putative	D765N
PF3D7_1408200	303555	440	20.3892		PF3D7_1408200	303555	292	81.337	AP2 domain transcription factor AP2-G2, putative	N760S
PF3D7_1408200	303559	473	21.9184		PF3D7_1408200	303559	292	81.337	AP2 domain transcription factor AP2-G2, putative	N759Y
PF3D7_1408200	303562	443	20.5283		PF3D7_1408200	303562	292	81.337	AP2 domain transcription factor AP2-G2, putative	N758Y
PF3D7_1408700	332456	337	15.6163		PF3D7_1408700	332456	296	82.4513	conserved protein, unknown function	M4671I
PF3D7_1409600	375696	331	15.3383		PF3D7_1409600	375696	289	80.5014	conserved Plasmodium protein, unknown function	N299K
PF3D7_1414500	585516	428	19.8332		PF3D7_1414500	585516	319	88.8579	atypical protein kinase, ABC-1 family, putative	I497R
PF3D7_1415100	609858	512	23.7257		PF3D7_1415100	609858	329	91.6435	conserved protein, unknown function	R218S
PF3D7_1417600	739750	471	21.8258		PF3D7_1417600	739750	271	75.4875	conserved Plasmodium protein, unknown function	P1645S
PF3D7_1420400	846688	240	11.1214		PF3D7_1420400	846688	281	78.273	glycine--tRNA ligase	L61V
PF3D7_1421100	873688	515	23.8647		PF3D7_1421100	873688	331	92.2006	conserved Plasmodium protein, unknown function	T897A
PF3D7_1421900	891477	512	23.7257		PF3D7_1421900	891477	288	80.2228	copper transporter, putative	E49G
PF3D7_1423200	934037	476	22.0575		PF3D7_1423200	934037	308	85.7939	peptidyl-prolyl cis-trans isomerase	E280Q
PF3D7_1423400	946091	226	10.4727		PF3D7_1423400	946091	285	79.3872	conserved Plasmodium membrane protein, unknown function	Y1167H
PF3D7_1426700	1039045	379	17.5626		PF3D7_1426700	1039045	294	81.8942	phosphoenolpyruvate carboxylase	E180G
PF3D7_1430300	1197656	517	23.9574		PF3D7_1430300	1197656	310	86.351	acid phosphatase, putative	G755D
PF3D7_1434500	1395782	458	21.2234		PF3D7_1434500	1395782	335	93.3148	dynein-related AAA-type ATPase, putative	S2295F
PF3D7_1435300	1426598	513	23.772		PF3D7_1435300	1426598	308	85.7939	glutamate synthase [NADH], putative	A1542T
PF3D7_1436300	1481740	268	12.4189		PF3D7_1436300	1481740	322	89.6936	translocon component PTEX150	D655A
PF3D7_1436300	1481940	501	23.2159		PF3D7_1436300	1481940	335	93.3148	translocon component PTEX150	L722I
PF3D7_1436300	1482255	483	22.3818		PF3D7_1436300	1482255	283	78.8301	translocon component PTEX150	K827E
PF3D7_1439500	1609576	514	23.8184		PF3D7_1439500	1609576	314	87.4652	oocyst rupture protein 2, putative	N353S
PF3D7_1442700	1747005	302	13.9944		PF3D7_1442700	1747005	270	75.2089	conserved Plasmodium protein, unknown function	E1584V
PF3D7_1447800	1947916	495	22.9379		PF3D7_1447800	1947916	272	75.766	calponin homology domain-containing protein, putative	E224G
PF3D7_1447800	1952446	495	22.9379		PF3D7_1447800	1952446	319	88.8579	calponin homology domain-containing protein, putative	K1734T
PF3D7_1447800	1952448	471	21.8258		PF3D7_1447800	1952448	319	88.8579	calponin homology domain-containing protein, putative	H1735Y
PF3D7_1447800	1952450	470	21.7794		PF3D7_1447800	1952450	319	88.8579	calponin homology domain-containing protein, putative	H1735Q
PF3D7_1447800	1952455	456	21.1307		PF3D7_1447800	1952455	319	88.8579	calponin homology domain-containing protein, putative	N1737I
PF3D7_1447800	1952460	478	22.1501		PF3D7_1447800	1952460	319	88.8579	calponin homology domain-containing protein, putative	A1739T
PF3D7_1447800	1952475	467	21.6404		PF3D7_1447800	1952475	319	88.8579	calponin homology domain-containing protein, putative	T1744A
PF3D7_1447800	1952476	454	21.038		PF3D7_1447800	1952476	319	88.8579	calponin homology domain-containing protein, putative	T1744K
PF3D7_1447900	1956225	306	14.1798		PF3D7_1447900	1956225	334	93.0362	multidrug resistance protein 2	T484I
PF3D7_1447900	1956780	491	22.7525		PF3D7_1447900	1956780	342	95.2646	multidrug resistance protein 2	G299D
PF3D7_1448500	1991026	512	23.7257		PF3D7_1448500	1991026	274	76.3231	conserved Plasmodium protein, unknown function	D1517N
PF3D7_1448500	1991029	509	23.5867		PF3D7_1448500	1991029	274	76.3231	conserved Plasmodium protein, unknown function	D1516N
PF3D7_1448500	1991033	519	24.05		PF3D7_1448500	1991033	274	76.3231	conserved Plasmodium protein, unknown function	N1514K
PF3D7_1448500	1991763	439	20.3429		PF3D7_1448500	1991763	278	77.4373	conserved Plasmodium protein, unknown function	N1271S
PF3D7_1450800	2081506	246	11.3994		PF3D7_1450800	2081506	291	81.0585	conserved protein, unknown function	G248R
PF3D7_1450800	2082099	228	10.5653		PF3D7_1450800	2082099	284	79.1086	conserved protein, unknown function	S509
PF3D7_1451200	2096133	390	18.0723		PF3D7_1451200	2096133	319	88.8579	conserved Plasmodium protein, unknown function	G908R
PF3D7_1451400	2110254	486	22.5209		PF3D7_1451400	2110254	320	89.1365	transcriptional regulatory protein sir2b	H461Y
PF3D7_1453200	2182331	508	23.5403		PF3D7_1453200	2182331	346	96.3788	conserved Plasmodium protein, unknown function	E491K
PF3D7_1457800	2373355	443	20.5283		PF3D7_1457800	2373355	288	80.2228	conserved Plasmodium protein, unknown function	N130K
PF3D7_1459100	2424019	328	15.1993		PF3D7_1459100	2424019	303	84.4011	GTP-binding protein, putative	H38R
PF3D7_1459500	2437082	506	23.4476		PF3D7_1459500	2437082	339	94.429	conserved Plasmodium protein, unknown function	S130T
PF3D7_1460900	2481070	224	10.38		PF3D7_1460900	2481070	335	93.3148	ribosomal protein S10, apicoplast, putative	V127M
PF3D7_1460900	2481073	260	12.0482		PF3D7_1460900	2481073	336	93.5933	ribosomal protein S10, apicoplast, putative	D128H
PF3D7_1461100	2486668	275	12.7433		PF3D7_1461100	2486668	328	91.3649	conserved Plasmodium protein, unknown function	Y176N
PF3D7_1461100	2486677	266	12.3262		PF3D7_1461100	2486677	326	90.8078	conserved Plasmodium protein, unknown function	N179Y
PF3D7_1461100	2486680	263	12.1872		PF3D7_1461100	2486680	326	90.8078	conserved Plasmodium protein, unknown function	N180Y
PF3D7_1461100	2488298	395	18.304		PF3D7_1461100	2488298	329	91.6435	conserved Plasmodium protein, unknown function	T719R
PF3D7_1462400	2532051	356	16.4968		PF3D7_1462400	2532051	270	75.2089	conserved Plasmodium protein, unknown function	C3117Y
PF3D7_1466200	2699152	523	24.2354		PF3D7_1466200	2699152	275	76.6017	early gametocyte enriched phosphoprotein EGXP	A1633G
PF3D7_1466200	2699155	530	24.5598		PF3D7_1466200	2699155	277	77.1588	early gametocyte enriched phosphoprotein EGXP	C1632Y
PF3D7_1468400	2810407	487	22.5672		PF3D7_1468400	2810407	285	79.3872	zinc finger protein, putative	M310I
PF3D7_1468400	2810412	376	17.4235		PF3D7_1468400	2810412	285	79.3872	zinc finger protein, putative	N312I
PF3D7_1468400	2810414	375	17.3772		PF3D7_1468400	2810414	285	79.3872	zinc finger protein, putative	D313N
PF3D7_1468400	2810420	365	16.9138		PF3D7_1468400	2810420	285	79.3872	zinc finger protein, putative	I315V
PF3D7_1468400	2810422	368	17.0528		PF3D7_1468400	2810422	285	79.3872	zinc finger protein, putative	I315M
PF3D7_1468400	2810521	515	23.8647		PF3D7_1468400	2810521	320	89.1365	zinc finger protein, putative	D348E
PF3D7_1468500	2813713	346	16.0334		PF3D7_1468500	2813713	296	82.4513	derlin-1	S102C
PF3D7_1469200	2839214	305	14.1335		PF3D7_1469200	2839214	302	84.1226	shewanella-like protein phosphatase 1, putative	R259P
PF3D7_1473000	2975379	509	23.5867		PF3D7_1473000	2975379	293	81.6156	conserved Plasmodium protein, unknown function	Q38H
PF3D7_1474000	3017025	529	24.5134		PF3D7_1474000	3017025	272	75.766	conserved Plasmodium protein, unknown function	E292V
PF3D7_1475300	3085512	368	17.0528		PF3D7_1475300	3085512	270	75.2089	cytochrome c oxidase assembly protein COX11, putative	T6N

## Sheet: data_countrywise
Country	Number of Samples	Continent				Continent	Number of samples
The Gambia	65	Africa				Asia	1010
Guinea	100	Africa				Africa	1501
Thailand	148	Asia				Other	6
Ghana	617	Africa				Total	2517
Cambodia	570	Asia
Mali	95	Africa
SenT025.10	1	Other
Bangladesh	50	Asia
Malawi	369	Africa
Vietnam	97	Asia
Myanmar	60	Asia
Laos	85	Asia
DR of the congo	113	Africa
Nigeria	5	Africa
Senegal	137	Africa
Lab clonal	5	Other
Total	2517

## Sheet: Metadata
Chromosome Number	Number of SNP	Total Number of Gene
1	4	4
2	6	4			Total Number of SNP	337
3	5	5			Total Number of Gene	207
4	10	9
5	16	11
6	27	14
7	20	11
8	19	14
9	21	18
10	26	13
11	26	19
12	22	15
13	67	30
14	68	40
